# Supplementary material for: Who uses running apps and sports watches? Determinants and consumer profiles of event runners’ usage of running-related smartphone applications and sports watches
Source: PLoS One. 2017 Jul 21;12(7):e0181167. doi: 10.1371/journal.pone.0181167 (PMC5521773; doi:10.1371/journal.pone.0181167)
Supplement: S1 File — Sub-dataset Eindhoven Running Survey 2014 used in this study. (XLSX) [file pone.0181167.s001.xlsx]

## Sheet: Hersteld_Blad1
Gender	Age	Education	Frequency	Context	MainSport	EventPart	EasePractice	PerceivedAdv	IndivQuit	SocialQuit	AppUse	WatchUse
missing!	missing!	missing!	1	1	2	2	missing!	missing!	missing!	missing!	1	0
missing!	missing!	missing!	2	3	1	2	missing!	missing!	missing!	missing!	0	1
missing!	missing!	missing!	1	2	2	1	missing!	missing!	missing!	missing!	0	1
missing!	missing!	missing!	missing!	missing!	missing!	missing!	missing!	missing!	missing!	missing!	missing!	missing!
missing!	missing!	missing!	3	3	1	2	missing!	missing!	missing!	missing!	missing!	missing!
missing!	missing!	missing!	2	1	1	1	missing!	missing!	missing!	missing!	0	1
missing!	missing!	missing!	2	3	1	1	missing!	missing!	missing!	missing!	0	1
missing!	missing!	missing!	missing!	missing!	missing!	missing!	missing!	missing!	missing!	missing!	missing!	missing!
missing!	missing!	missing!	1	2	1	3	missing!	missing!	missing!	missing!	0	0
missing!	missing!	missing!	missing!	missing!	missing!	missing!	missing!	missing!	missing!	missing!	missing!	missing!
missing!	missing!	missing!	missing!	missing!	missing!	missing!	missing!	missing!	missing!	missing!	missing!	missing!
missing!	missing!	missing!	missing!	missing!	missing!	missing!	missing!	missing!	missing!	missing!	missing!	missing!
missing!	missing!	missing!	missing!	missing!	missing!	missing!	missing!	missing!	missing!	missing!	missing!	missing!
missing!	missing!	missing!	3	3	1	1	missing!	missing!	missing!	missing!	0	1
missing!	missing!	missing!	missing!	missing!	missing!	missing!	missing!	missing!	missing!	missing!	missing!	missing!
missing!	missing!	missing!	3	1	1	2	missing!	missing!	missing!	missing!	0	1
missing!	missing!	missing!	missing!	missing!	missing!	missing!	missing!	missing!	missing!	missing!	missing!	missing!
missing!	missing!	missing!	3	2	2	3	missing!	missing!	missing!	missing!	1	1
missing!	missing!	missing!	missing!	missing!	missing!	missing!	missing!	missing!	missing!	missing!	missing!	missing!
1	3	2	2	1	2	1	4.66667	4.07692	missing!	missing!	0	1
missing!	missing!	missing!	1	1	1	1	missing!	missing!	missing!	missing!	1	0
missing!	missing!	missing!	2	1	1	2	missing!	missing!	missing!	missing!	1	1
missing!	missing!	missing!	2	2	2	1	missing!	missing!	missing!	missing!	1	0
missing!	missing!	missing!	2	2	1	2	1.33333	missing!	missing!	missing!	0	1
missing!	missing!	missing!	2	missing!	1	2	missing!	missing!	missing!	missing!	missing!	missing!
missing!	missing!	missing!	2	2	1	2	missing!	missing!	missing!	missing!	1	0
1	2	2	2	1	1	2	4	3.76923	missing!	missing!	0	1
missing!	missing!	missing!	missing!	missing!	missing!	missing!	missing!	missing!	missing!	missing!	missing!	missing!
missing!	missing!	missing!	3	3	2	2	missing!	missing!	missing!	missing!	0	1
missing!	missing!	missing!	missing!	missing!	missing!	missing!	missing!	missing!	missing!	missing!	missing!	missing!
1	3	2	1	1	1	1	missing!	missing!	missing!	missing!	0	0
1	3	2	2	1	1	2	1.33333	missing!	missing!	missing!	1	0
missing!	missing!	missing!	1	1	2	1	missing!	missing!	missing!	missing!	0	0
missing!	missing!	missing!	missing!	missing!	missing!	missing!	missing!	missing!	missing!	missing!	missing!	missing!
missing!	missing!	missing!	missing!	missing!	missing!	missing!	missing!	missing!	missing!	missing!	missing!	missing!
missing!	missing!	missing!	2	2	1	2	missing!	missing!	missing!	missing!	1	0
missing!	missing!	missing!	3	3	1	2	missing!	missing!	missing!	missing!	0	1
missing!	missing!	missing!	missing!	missing!	missing!	missing!	missing!	missing!	missing!	missing!	missing!	missing!
missing!	missing!	missing!	missing!	missing!	missing!	missing!	missing!	missing!	missing!	missing!	missing!	missing!
missing!	missing!	missing!	missing!	missing!	missing!	missing!	missing!	missing!	missing!	missing!	missing!	missing!
missing!	missing!	missing!	missing!	missing!	missing!	missing!	missing!	missing!	missing!	missing!	missing!	missing!
missing!	missing!	missing!	missing!	missing!	missing!	missing!	missing!	missing!	missing!	missing!	missing!	missing!
missing!	missing!	missing!	missing!	missing!	missing!	missing!	missing!	missing!	missing!	missing!	missing!	missing!
missing!	missing!	missing!	missing!	missing!	missing!	missing!	missing!	missing!	missing!	missing!	missing!	missing!
missing!	missing!	missing!	3	3	1	1	missing!	missing!	missing!	missing!	0	0
missing!	missing!	missing!	missing!	missing!	missing!	missing!	missing!	missing!	missing!	missing!	missing!	missing!
missing!	missing!	missing!	3	3	1	2	missing!	missing!	missing!	missing!	0	0
missing!	missing!	missing!	missing!	missing!	missing!	missing!	missing!	missing!	missing!	missing!	missing!	missing!
missing!	missing!	missing!	missing!	missing!	missing!	missing!	missing!	missing!	missing!	missing!	missing!	missing!
missing!	missing!	missing!	1	1	2	2	missing!	missing!	missing!	missing!	1	0
missing!	missing!	missing!	3	missing!	1	3	missing!	missing!	missing!	missing!	missing!	missing!
missing!	missing!	missing!	2	3	1	2	missing!	missing!	missing!	missing!	1	1
missing!	missing!	missing!	1	1	1	2	missing!	missing!	missing!	missing!	0	1
missing!	missing!	missing!	missing!	missing!	missing!	missing!	missing!	missing!	missing!	missing!	missing!	missing!
missing!	missing!	missing!	missing!	missing!	missing!	missing!	missing!	missing!	missing!	missing!	missing!	missing!
missing!	missing!	missing!	2	1	2	1	missing!	missing!	missing!	missing!	0	1
missing!	missing!	missing!	2	1	1	2	missing!	missing!	missing!	missing!	1	0
1	2	2	2	1	1	2	missing!	missing!	missing!	missing!	1	1
missing!	missing!	missing!	1	1	2	1	missing!	missing!	missing!	missing!	1	0
missing!	missing!	missing!	missing!	missing!	missing!	missing!	missing!	missing!	missing!	missing!	missing!	missing!
missing!	missing!	missing!	missing!	missing!	missing!	missing!	missing!	missing!	missing!	missing!	missing!	missing!
missing!	missing!	missing!	1	1	2	2	missing!	missing!	missing!	missing!	0	0
missing!	missing!	missing!	1	missing!	1	2	missing!	missing!	missing!	missing!	0	1
missing!	missing!	missing!	3	1	1	2	missing!	missing!	missing!	missing!	0	1
missing!	missing!	missing!	missing!	missing!	missing!	missing!	missing!	missing!	missing!	missing!	missing!	missing!
missing!	missing!	missing!	missing!	missing!	missing!	missing!	missing!	missing!	missing!	missing!	missing!	missing!
missing!	missing!	missing!	missing!	missing!	missing!	missing!	missing!	missing!	missing!	missing!	missing!	missing!
missing!	missing!	missing!	1	1	2	2	missing!	missing!	missing!	missing!	1	0
1	3	2	2	1	1	2	missing!	missing!	missing!	missing!	1	1
missing!	missing!	missing!	missing!	missing!	missing!	missing!	missing!	missing!	missing!	missing!	missing!	missing!
missing!	missing!	missing!	3	1	1	3	missing!	missing!	missing!	missing!	1	1
1	3	1	3	1	1	3	4	3.69231	missing!	missing!	1	1
1	2	2	1	2	1	2	missing!	missing!	missing!	missing!	1	1
missing!	missing!	missing!	missing!	missing!	missing!	missing!	missing!	missing!	missing!	missing!	missing!	missing!
missing!	missing!	missing!	missing!	missing!	missing!	missing!	missing!	missing!	missing!	missing!	missing!	missing!
1	1	2	2	1	1	2	missing!	missing!	missing!	missing!	1	0
missing!	missing!	missing!	missing!	missing!	missing!	missing!	missing!	missing!	missing!	missing!	missing!	missing!
missing!	missing!	missing!	1	missing!	1	2	missing!	missing!	missing!	missing!	0	0
missing!	missing!	missing!	1	1	2	1	missing!	missing!	missing!	missing!	0	0
missing!	missing!	missing!	missing!	missing!	missing!	missing!	missing!	missing!	missing!	missing!	missing!	missing!
missing!	missing!	missing!	1	1	1	1	missing!	missing!	missing!	missing!	0	1
missing!	missing!	missing!	missing!	missing!	missing!	missing!	missing!	missing!	missing!	missing!	missing!	missing!
2	missing!	2	1	3	1	2	missing!	missing!	missing!	missing!	1	0
missing!	missing!	missing!	missing!	missing!	missing!	missing!	missing!	missing!	missing!	missing!	missing!	missing!
missing!	missing!	missing!	missing!	missing!	missing!	missing!	missing!	missing!	missing!	missing!	missing!	missing!
missing!	missing!	missing!	3	3	1	3	missing!	missing!	missing!	missing!	0	1
missing!	missing!	missing!	missing!	missing!	missing!	missing!	missing!	missing!	missing!	missing!	missing!	missing!
missing!	missing!	missing!	3	3	1	3	missing!	missing!	missing!	missing!	0	1
missing!	missing!	missing!	missing!	missing!	missing!	missing!	missing!	missing!	missing!	missing!	missing!	missing!
missing!	missing!	missing!	missing!	missing!	missing!	missing!	missing!	missing!	missing!	missing!	missing!	missing!
missing!	missing!	missing!	missing!	missing!	missing!	missing!	missing!	missing!	missing!	missing!	missing!	missing!
missing!	missing!	missing!	missing!	missing!	missing!	missing!	missing!	missing!	missing!	missing!	missing!	missing!
missing!	missing!	missing!	missing!	missing!	missing!	missing!	missing!	missing!	missing!	missing!	missing!	missing!
missing!	missing!	missing!	missing!	missing!	missing!	missing!	missing!	missing!	missing!	missing!	missing!	missing!
missing!	missing!	missing!	missing!	missing!	missing!	missing!	missing!	missing!	missing!	missing!	missing!	missing!
missing!	missing!	missing!	missing!	missing!	missing!	missing!	missing!	missing!	missing!	missing!	missing!	missing!
missing!	missing!	missing!	1	2	2	2	missing!	missing!	missing!	missing!	0	0
missing!	missing!	missing!	missing!	missing!	missing!	missing!	missing!	missing!	missing!	missing!	missing!	missing!
missing!	missing!	missing!	3	3	1	3	missing!	missing!	missing!	missing!	0	1
1	3	1	3	1	1	2	3.33333	4	1	1	0	1
1	missing!	1	3	3	1	3	5	4.69231	1	missing!	1	1
1	3	2	3	3	2	3	4	3.76923	1	1	1	1
1	3	2	2	1	1	3	3	4.46154	1	1	1	1
1	1	1	2	1	1	3	4.33333	4.84615	1	1	1	0
2	1	2	3	3	1	3	4.33333	4.07692	1	1	1	1
1	1	2	3	3	1	3	3.33333	5	1	1	0	0
1	3	2	2	2	1	3	3.66667	4.38462	1	1	0	1
2	2	2	2	2	1	2	4.33333	4.23077	1	1	1	0
1	3	2	3	1	1	3	5	4.69231	1	1	1	1
1	1	2	2	1	1	2	3.66667	3.92308	1	1	1	0
1	3	1	3	2	2	2	4	3.92308	1	1	0	1
1	2	1	2	2	1	3	5	5	1	1	1	0
1	2	1	1	1	2	1	4.66667	4.15385	1	1	1	0
1	3	1	2	1	1	3	4	4	1	1	1	missing!
1	3	2	2	1	1	1	5	4.07692	1	1	1	0
1	3	1	3	missing!	1	3	5	5	1	1	1	1
missing!	missing!	missing!	3	2	1	3	5	4.84615	1	1	0	1
1	1	2	1	1	2	1	4	4	1	1	0	1
1	3	1	2	1	1	1	4.66667	4.23077	1	1	0	0
1	3	2	3	1	1	3	5	3.30769	1	1	0	1
1	2	1	3	2	2	3	4.66667	4.84615	1	1	1	1
1	1	2	1	1	2	1	1	1	1	1	0	0
1	3	1	3	3	1	3	4.33333	4.69231	1	1	1	0
1	3	1	1	1	1	2	5	5	1	1	0	0
1	1	1	3	1	1	2	4	4.69231	1	1	1	1
2	1	1	2	1	1	1	4.66667	4.46154	1	1	1	1
1	3	2	2	2	1	3	4	3.69231	1.25	missing!	1	1
1	3	1	3	3	1	3	4	4.46154	1.25	1	1	1
1	3	1	3	missing!	1	2	3.66667	3.38462	1.25	1	1	1
2	2	1	3	3	1	3	3.33333	4.61538	1.25	1	0	0
1	1	2	1	2	2	2	5	4.69231	1.25	1	0	1
1	1	1	3	1	1	1	4	4.69231	1.25	1	1	1
1	1	1	3	1	2	2	4	3.46154	1.25	1	1	1
2	1	2	1	1	1	1	4	4.53846	1.25	1	1	0
1	3	2	3	2	1	3	4.66667	4.84615	1.25	1	0	1
1	3	2	3	1	1	2	5	4.53846	1.25	1	0	1
1	3	1	1	1	1	3	1	1.38462	1.25	1.33333	missing!	0
1	1	1	1	1	1	2	4.66667	4.38462	1.5	1	1	1
1	3	1	3	2	1	2	4	4.69231	1.5	1	0	1
1	3	2	3	1	1	2	5	4.69231	1.5	1	1	1
1	3	2	3	3	1	3	3.66667	4.46154	1.5	1	0	1
1	3	1	3	1	1	1	4	3.76923	1.5	1	0	1
1	2	2	2	1	1	3	5	4.07692	1.5	1	1	0
1	3	2	1	1	2	1	4	3.76923	1.5	1	0	1
1	2	2	3	1	1	2	4.33333	4.61538	1.5	1	1	1
2	1	2	3	1	1	1	4	4.76923	1.5	1	0	1
1	3	1	3	2	1	3	5	5	1.5	1	0	1
1	1	2	3	3	1	3	5	5	1.5	1	0	1
1	2	2	2	1	1	2	5	4.84615	1.5	1	0	1
1	3	2	3	1	1	2	5	5	1.5	1	0	1
1	2	2	3	3	1	3	4	3.84615	1.5	1	0	1
1	3	1	3	3	1	3	4	4.69231	1.5	1	0	1
1	3	1	3	3	1	3	3.33333	4.61538	1.5	1	0	1
1	3	1	1	1	1	1	4.33333	4.23077	1.5	1	0	0
2	2	1	2	1	1	1	5	5	1.5	1	0	1
1	3	2	3	1	1	3	4.66667	4.76923	1.5	1	1	1
1	3	1	2	2	2	3	5	4.53846	1.5	1	0	1
2	1	2	3	1	1	1	4.66667	4.23077	1.5	1	1	1
1	3	1	2	1	1	2	5	4.61538	1.5	1	1	0
1	2	1	2	1	1	2	4	4.92308	1.5	1	0	0
2	1	2	1	1	1	2	5	4.76923	1.5	1	1	0
1	2	1	2	1	1	2	4.33333	4.61538	1.5	1	1	1
1	3	1	3	2	1	2	5	4.23077	1.5	1	0	1
1	2	1	2	1	1	3	5	4.84615	1.5	1	1	1
1	3	1	3	2	1	2	4	4.84615	1.5	1	0	1
1	3	2	2	2	1	3	5	4.76923	1.5	1	1	1
2	2	2	3	2	1	2	5	4.38462	1.5	1	1	0
1	2	1	2	1	1	1	5	4.53846	1.5	1	1	1
1	2	1	2	2	1	2	4.33333	4.15385	1.5	1	1	0
1	3	1	3	1	1	2	5	4.92308	1.5	1	0	1
1	3	2	1	2	2	2	5	3.92308	1.5	1.33333	0	1
1	3	2	3	2	1	3	3.66667	4.69231	1.5	1.66667	1	1
1	2	2	1	1	2	1	4	3.30769	1.5	2	1	0
1	3	2	3	3	1	3	5	4.38462	1.5	2.66667	0	0
1	1	1	1	1	1	2	5	5	1.5	3.66667	0	1
1	2	1	3	1	1	2	3	3.92308	1.75	1	1	1
1	3	2	3	2	1	2	4	3.92308	1.75	1	0	1
2	2	2	2	1	1	1	5	4	1.75	1	0	1
1	3	2	3	1	1	3	5	4.69231	1.75	1	1	1
1	1	2	2	1	2	2	4.33333	3.69231	1.75	1	1	0
2	1	1	2	1	1	2	5	4.15385	1.75	1	1	1
1	3	2	3	missing!	1	2	4.66667	4.23077	1.75	1	1	0
1	3	2	2	1	1	2	4.66667	3.69231	1.75	1	1	0
1	3	2	3	1	1	2	4.66667	3.84615	1.75	1	0	0
1	2	2	3	3	1	missing!	5	4.07692	1.75	1	0	1
1	3	1	3	1	1	3	5	4.76923	1.75	1	0	0
1	3	2	2	2	1	2	4	4.46154	1.75	1	0	1
1	2	2	3	1	1	3	4.66667	4.61538	1.75	1	1	0
1	2	1	3	2	1	3	5	4.69231	1.75	1	0	1
1	3	2	2	1	1	3	4	3.76923	1.75	1	1	0
1	3	2	2	1	1	3	5	4.76923	1.75	1	1	1
1	3	1	2	1	1	2	5	3.92308	1.75	1	0	1
1	3	2	3	3	1	2	2.66667	4.61538	1.75	1	0	1
1	3	2	3	1	1	3	4.33333	4	1.75	1	0	1
1	3	2	3	1	1	3	4.66667	4.76923	1.75	1	missing!	1
2	1	2	2	2	1	2	4.66667	4.38462	1.75	1	0	1
1	3	2	3	3	1	3	5	5	1.75	1	1	1
1	3	2	1	1	1	1	4	4	1.75	1	0	0
1	3	1	2	1	2	1	5	3.76923	1.75	1	0	1
2	3	1	3	3	1	3	3.66667	3.76923	1.75	1	0	1
1	2	2	3	1	1	3	4	4.84615	1.75	1	0	1
2	1	1	3	1	1	3	5	4.76923	1.75	1	0	1
1	2	1	3	1	1	3	4	4.92308	1.75	1	1	1
1	2	2	2	1	2	2	5	4.69231	1.75	1	1	1
2	2	1	3	3	1	3	4	4	1.75	1	0	1
1	1	2	2	1	1	1	3.66667	4.53846	1.75	1	0	0
2	2	2	2	missing!	1	2	4	4.30769	1.75	1	1	1
1	3	2	3	2	1	3	4	3.92308	1.75	1	0	1
1	1	2	2	2	2	2	3.66667	4.38462	1.75	1	0	1
1	1	2	2	2	1	1	4.33333	4.61538	1.75	1	0	0
1	3	2	2	1	1	3	5	4.07692	1.75	1	0	1
1	2	1	3	3	1	2	4	4.46154	1.75	1	0	1
1	3	1	3	1	1	3	5	4.84615	1.75	1	1	1
1	3	2	2	1	1	3	5	4.69231	1.75	1	0	0
1	3	2	3	3	1	3	2.33333	4.23077	1.75	1	0	1
1	3	1	1	2	1	2	5	4.15385	1.75	1	0	1
1	3	2	2	1	1	2	4	4.38462	1.75	1	0	0
1	2	1	3	2	1	1	3.66667	3.92308	1.75	1	1	1
2	missing!	2	3	1	1	3	4	3.92308	1.75	1	0	1
1	1	1	3	3	1	2	4	4.46154	1.75	1	0	0
1	3	2	1	1	1	2	5	3.38462	1.75	1	0	0
1	3	1	2	1	1	3	5	4.46154	1.75	1	0	0
1	3	2	3	2	1	3	5	4.46154	1.75	1	1	1
1	3	1	2	1	2	1	4	3.69231	1.75	1	1	0
1	2	2	2	1	2	1	4	3.38462	1.75	1	1	0
1	3	2	3	3	1	3	4	4.46154	1.75	1	1	1
1	2	2	2	1	1	2	1.66667	3.61538	1.75	1	1	1
1	3	2	3	1	1	2	4	4.07692	1.75	1	1	0
1	3	2	2	3	1	3	5	4.53846	1.75	1	1	0
1	1	2	3	2	1	3	4	3.61538	1.75	1	1	1
1	3	1	3	2	1	3	4	4.38462	1.75	1	0	1
1	3	1	3	2	1	3	2.66667	1.30769	1.75	1	0	1
1	3	2	2	1	1	1	5	4.23077	1.75	1	0	1
1	3	2	2	1	1	2	3.66667	3.76923	1.75	1	0	1
2	1	2	3	1	1	1	4	4.07692	1.75	1	1	1
1	3	2	2	2	1	3	4.33333	3.76923	1.75	1	0	1
1	3	1	2	1	1	2	5	4.69231	1.75	1	0	1
1	1	2	2	1	1	2	5	4.53846	1.75	1	1	0
2	1	2	1	2	1	2	4.66667	4.46154	1.75	1	1	1
2	2	1	2	1	1	3	4	3.92308	1.75	1	0	1
1	2	1	1	1	1	1	5	4.69231	1.75	1	1	0
1	2	2	3	1	1	2	5	3.69231	1.75	1	1	1
2	1	1	3	1	1	1	4.66667	4.69231	1.75	1	1	1
2	2	2	3	1	1	2	5	4.30769	1.75	1	1	1
1	3	2	3	3	2	2	5	4.30769	1.75	1	1	1
2	1	1	2	1	1	2	4	4.46154	1.75	1	1	missing!
1	3	2	1	1	1	3	3.66667	3.92308	1.75	1	0	0
2	1	2	3	3	1	2	3.33333	4.30769	1.75	1.33333	0	1
1	3	2	1	1	1	1	5	4	1.75	1.33333	1	0
1	missing!	2	2	1	1	2	4.33333	3.46154	1.75	1.33333	1	0
1	3	2	3	3	1	2	3	4.53846	1.75	1.66667	0	1
1	1	2	2	1	1	1	5	4.15385	1.75	1.66667	1	0
1	3	1	3	3	1	2	3.33333	3.92308	1.75	2	0	1
1	3	1	3	2	1	3	1	1.30769	1.75	2	0	0
1	3	2	3	2	1	2	5	4.38462	1.75	2.33333	1	0
1	missing!	1	3	3	1	3	5	4.23077	1.75	2.33333	1	1
1	1	2	3	3	1	3	4	3.92308	1.75	2.33333	0	1
1	3	1	3	1	1	2	5	4.53846	2	1	0	0
1	missing!	1	2	1	2	2	4	4.69231	2	1	1	1
1	2	2	2	1	1	2	5	4.23077	2	1	0	1
1	2	2	3	1	1	1	5	4.38462	2	1	1	0
1	1	2	2	1	2	3	5	4.61538	2	1	1	1
1	3	2	3	2	1	3	5	4.38462	2	1	1	1
1	3	2	3	1	1	1	5	4.76923	2	1	0	1
1	3	1	3	1	1	2	3.66667	4.07692	2	1	1	0
1	3	2	3	1	1	3	5	4.46154	2	1	1	0
1	3	2	1	1	1	1	4	3.46154	2	1	0	0
1	3	2	3	3	1	3	4	3.84615	2	1	0	1
1	3	2	3	1	1	2	5	4.61538	2	1	0	0
1	3	2	2	1	1	3	5	4.53846	2	1	0	1
1	3	1	3	2	1	3	5	4.84615	2	1	0	0
2	1	missing!	2	2	2	2	4	3.53846	2	1	0	0
2	2	2	2	1	1	2	5	4.23077	2	1	1	0
2	2	1	3	1	1	3	5	4.69231	2	1	1	1
2	1	2	2	1	missing!	3	4.66667	4.07692	2	1	1	1
1	1	2	3	1	1	3	5	4.23077	2	1	0	0
1	2	2	1	1	2	2	4	3.92308	2	1	1	1
1	3	2	3	1	1	2	4.66667	3.92308	2	1	0	0
1	2	2	1	1	2	1	5	3.84615	2	1	1	0
1	2	2	3	1	1	3	3.66667	4.30769	2	1	1	0
1	3	2	1	1	1	3	5	4.15385	2	1	1	1
1	2	2	3	1	1	2	5	4.30769	2	1	1	0
2	1	2	2	2	1	3	4.66667	4.61538	2	1	0	1
2	3	2	2	3	1	1	4	3.92308	2	1	0	0
2	1	2	3	1	1	2	4.66667	4.76923	2	1	1	0
1	3	1	3	3	2	1	4.33333	4.38462	2	1	1	1
1	1	1	1	1	2	1	4	3.61538	2	1	1	missing!
1	3	1	1	1	1	2	4	3.69231	2	1	0	1
2	1	2	3	1	1	2	4.66667	4.84615	2	1	0	1
1	1	2	2	1	1	1	5	4.84615	2	1	0	0
1	2	1	3	1	1	2	4	3.76923	2	1	0	1
1	3	2	2	3	1	2	5	4.46154	2	1	1	1
1	3	2	2	1	1	2	5	4.53846	2	1	1	0
1	3	1	3	2	1	3	5	4.53846	2	1	0	1
1	3	2	3	3	1	3	5	4.38462	2	1	1	1
1	3	2	3	2	1	3	3.66667	4.46154	2	1	0	1
1	3	1	2	1	1	2	5	4.76923	2	1	1	1
1	2	1	2	2	1	1	5	4.92308	2	1	1	0
1	2	2	3	1	1	1	5	4.46154	2	1	0	1
1	3	1	2	1	1	2	4.66667	4.69231	2	1	0	1
1	3	1	1	2	1	3	5	4.69231	2	1	0	0
1	2	1	2	1	1	2	3.33333	4	2	1	1	1
1	2	2	2	1	1	2	4.33333	4	2	1	1	0
2	2	2	2	1	1	2	3.66667	4.61538	2	1	1	0
2	2	2	2	3	1	2	4.66667	4.69231	2	1	1	1
1	1	2	1	1	1	2	5	4.38462	2	1	0	0
2	1	1	3	3	1	2	1.66667	1	2	1	1	1
1	1	2	3	2	1	3	4	3.92308	2	1.66667	0	1
1	1	2	2	1	2	2	3.33333	3.92308	2	2	0	1
1	3	1	3	3	1	3	3.66667	4.53846	2	2	0	0
1	3	2	2	3	1	2	3.66667	4.23077	2	2	1	1
1	1	2	3	3	1	3	4	4.69231	2	2	1	1
1	3	2	2	1	1	2	4	4	2	2	0	0
1	3	1	3	3	1	3	4	4	2	2	0	1
1	2	1	3	3	1	3	3.66667	4.07692	2	2	0	1
1	2	1	3	2	1	3	4	3.84615	2	2	0	1
1	3	1	2	3	1	3	4	3.84615	2	2	1	1
1	1	2	2	2	1	3	4	3.46154	2	2	0	1
1	3	1	2	1	1	2	4	3.92308	2	2	0	0
1	2	2	1	1	1	1	2	2	2	2	0	1
1	3	1	3	1	2	3	3.66667	4.53846	2	2	0	1
1	2	2	1	3	1	2	3.66667	3.69231	2	2	0	0
1	3	2	3	2	1	3	4	3.84615	2	2	0	1
1	2	1	3	3	1	2	3.66667	4.07692	2	2	0	0
1	3	1	1	3	1	2	2.66667	4.69231	2	2	0	0
1	3	1	2	3	1	2	1	1.23077	2	2	0	1
2	1	2	2	2	2	2	4	3.76923	2	2	0	0
1	3	1	3	3	1	2	4	4.15385	2	2	0	1
1	2	1	2	2	1	3	4	4	2	2.33333	1	0
1	2	1	2	1	2	2	5	4.23077	2	2.33333	1	1
2	3	2	2	3	1	2	4	4.61538	2	2.33333	0	0
1	3	1	3	1	1	2	3	4.23077	2	2.66667	0	1
1	3	1	3	3	1	2	2	3.92308	2	2.66667	1	missing!
1	2	2	2	1	1	3	4	4.46154	2	3	1	0
1	3	1	3	2	1	3	5	4.38462	2	3	0	0
1	3	1	2	3	1	3	2.66667	3.46154	2.25	1	0	1
1	2	2	2	1	1	2	4	4.30769	2.25	1	0	0
1	3	2	2	1	1	2	1.33333	1.92308	2.25	1	1	0
1	3	2	2	3	1	3	5	4.61538	2.25	1	0	0
1	2	2	2	2	1	3	4	3.69231	2.25	1	0	1
1	missing!	1	3	1	1	3	4	3.69231	2.25	1	0	1
1	2	2	3	1	1	2	4	3.92308	2.25	1	0	1
1	3	2	3	1	2	2	5	4.69231	2.25	1	0	missing!
2	3	1	3	1	1	2	4	4.92308	2.25	1	0	1
1	1	1	3	1	1	2	4.66667	4.84615	2.25	1	1	1
1	3	1	3	1	1	3	5	3.92308	2.25	1	0	1
1	3	2	3	3	1	3	5	4.46154	2.25	1	0	1
2	1	2	3	2	1	2	4.66667	4.46154	2.25	1	1	0
1	3	1	3	3	2	3	3.66667	4.61538	2.25	1	0	1
1	3	1	3	1	1	3	5	4.38462	2.25	1	0	1
1	2	1	1	1	1	2	4.66667	4.38462	2.25	1	0	0
1	3	2	3	3	1	3	4.66667	4.23077	2.25	1	0	1
1	1	1	3	3	1	3	4	4.69231	2.25	1	0	1
1	2	1	3	3	1	3	4	4.61538	2.25	1	1	1
1	3	2	3	1	1	2	5	4.07692	2.25	1	1	1
2	1	1	3	1	1	2	4.66667	4.23077	2.25	1	0	0
1	3	1	2	2	1	2	5	4.46154	2.25	1	0	0
1	2	1	2	2	1	3	4	4.30769	2.25	1	1	1
1	2	2	1	3	1	2	4	3.69231	2.25	1	0	1
2	2	2	1	2	1	3	5	4.76923	2.25	1	1	1
1	3	1	3	2	1	3	5	4.76923	2.25	1	0	1
1	3	1	3	2	1	2	4.33333	3.30769	2.25	1	1	0
1	2	1	3	1	1	2	5	4.23077	2.25	1	0	1
1	2	1	3	3	1	3	5	4.46154	2.25	1	0	1
2	1	2	2	1	1	3	5	4.30769	2.25	1	1	1
1	2	2	3	2	1	1	3.33333	3.76923	2.25	1	1	1
2	1	1	1	1	2	1	5	4.38462	2.25	1	1	0
2	2	1	3	1	1	1	5	4.15385	2.25	1	1	1
1	3	2	2	1	1	2	4	3.69231	2.25	1	0	0
2	3	2	3	3	1	3	4.33333	4.92308	2.25	1	1	1
1	2	2	1	1	2	1	5	3.53846	2.25	1	1	1
1	3	1	3	1	1	2	5	3.46154	2.25	1	1	0
1	3	2	3	3	2	2	3.66667	4.92308	2.25	1	0	1
1	2	2	3	1	1	3	4	3.69231	2.25	1	1	0
1	2	2	3	1	1	3	4.33333	4.30769	2.25	1	1	1
1	3	2	2	2	1	2	3.66667	3.61538	2.25	1	0	1
1	3	2	2	1	1	2	5	4.84615	2.25	1	0	1
1	3	1	3	3	1	3	3.66667	4.30769	2.25	1.33333	1	1
1	3	2	2	2	2	2	3.66667	3.76923	2.25	1.66667	0	1
1	1	2	2	1	1	3	4	4.76923	2.25	1.66667	0	0
2	1	2	2	2	1	3	5	4.84615	2.25	1.66667	0	1
2	2	1	3	2	1	2	3.66667	4.46154	2.25	1.66667	1	1
1	2	1	1	1	2	1	4.33333	3.38462	2.25	2	1	0
1	3	1	1	2	2	3	5	3.84615	2.25	2	1	missing!
1	2	2	3	3	1	3	4	4	2.25	2	0	0
1	2	1	3	1	2	2	4	3.84615	2.25	2	1	1
1	3	2	3	1	2	2	4	3.53846	2.25	2	1	1
2	2	1	2	2	1	2	4	3.69231	2.25	2	1	0
1	3	2	2	3	1	2	4	3.69231	2.25	2	0	0
1	3	1	3	3	1	1	3.66667	4	2.25	2	0	1
1	2	2	2	2	2	3	4	4	2.25	2	1	1
2	3	1	3	3	1	3	4.66667	4.76923	2.25	2	1	1
2	2	2	2	3	1	3	4	4.23077	2.25	2	0	1
1	2	1	3	2	1	3	4.33333	4.15385	2.25	2	0	1
1	3	1	3	3	1	3	5	4.69231	2.25	2	0	1
1	3	1	3	3	1	3	4.66667	4.46154	2.25	2	0	1
1	1	2	2	2	2	1	2.66667	4.07692	2.25	2	0	0
1	3	2	1	2	1	2	5	4.53846	2.25	2	0	1
1	2	1	3	3	1	3	2.66667	4	2.25	2	0	1
2	2	1	3	3	1	3	4.33333	4.84615	2.25	2	1	1
1	3	1	3	3	1	3	4	4.15385	2.25	2	0	1
1	1	2	3	1	1	3	4	3.69231	2.25	2	0	1
1	2	1	3	1	1	3	4	3.84615	2.25	2	0	1
1	3	1	3	2	1	3	4	4	2.25	2	0	1
2	1	2	2	1	1	2	4	4	2.25	2	1	1
2	3	2	3	1	1	3	4.33333	4.46154	2.25	2	1	1
1	3	1	3	3	1	2	4	4.92308	2.25	2	0	1
1	3	2	1	2	1	1	4	3.61538	2.25	2	1	1
1	1	1	3	2	1	1	5	4.23077	2.25	2	1	missing!
2	1	2	3	3	1	2	4.33333	4.30769	2.25	2	1	0
2	3	1	3	missing!	1	3	3.33333	4.30769	2.25	2.33333	0	1
1	3	2	3	3	1	3	3.66667	3.92308	2.25	2.33333	0	1
2	1	2	2	3	1	1	3	3.30769	2.25	2.33333	1	1
1	3	2	2	3	1	3	1.33333	4.76923	2.25	2.33333	0	1
1	2	1	3	1	1	3	5	4.38462	2.25	2.66667	0	0
1	3	1	3	3	1	2	4	4.15385	2.25	2.66667	0	0
2	1	2	2	2	1	3	4.33333	4.38462	2.25	2.66667	1	0
2	3	1	2	2	1	2	3.66667	4	2.25	2.66667	0	0
2	3	1	3	3	1	2	3.66667	4.76923	2.25	3	0	1
1	1	1	3	1	1	1	5	4.46154	2.25	3	1	0
1	3	1	3	3	1	2	3.33333	5	2.25	3	0	1
1	3	1	2	1	1	2	4.33333	3.76923	2.25	3	1	missing!
1	2	1	1	1	1	1	5	4	2.25	3	1	missing!
1	1	1	2	3	1	3	3.33333	4.84615	2.25	3.33333	0	1
1	3	1	2	3	1	2	2.33333	4.38462	2.25	3.33333	1	1
1	2	2	3	1	1	2	5	4.30769	2.5	1	1	1
1	1	1	2	2	1	2	4	4.23077	2.5	1	1	0
1	1	2	1	1	2	1	4.33333	4.69231	2.5	1	1	0
2	1	2	3	1	1	2	3	4.23077	2.5	1	1	missing!
1	3	2	2	1	1	2	5	3.53846	2.5	1	1	1
1	3	1	3	1	1	3	4.66667	3.69231	2.5	1	0	1
1	3	2	3	1	1	2	5	4.23077	2.5	1	0	0
missing!	3	1	3	2	1	3	5	4.07692	2.5	1	0	1
1	3	1	3	1	2	1	4	4.38462	2.5	1	0	1
missing!	missing!	missing!	3	2	1	3	1	1	2.5	1	0	1
1	3	2	2	2	1	2	5	4.15385	2.5	1	0	1
2	2	2	2	1	1	3	5	4.30769	2.5	1	0	1
1	3	2	3	1	1	2	4.33333	4	2.5	1	0	1
1	2	1	2	1	1	2	5	3.84615	2.5	1	0	1
1	1	2	1	1	2	1	5	3.53846	2.5	1	1	1
1	3	2	2	1	1	2	4	4	2.5	1	1	0
1	3	2	3	2	1	3	5	4.69231	2.5	1	0	1
1	3	1	3	3	1	3	5	4.46154	2.5	1	0	1
1	3	1	2	3	1	2	5	4.61538	2.5	1	0	1
1	2	missing!	2	1	1	2	5	4.76923	2.5	1	missing!	1
1	2	2	3	3	1	3	4.33333	4.07692	2.5	1	1	0
1	3	1	1	1	1	2	3	4	2.5	1	0	1
1	3	2	2	1	2	2	4.33333	4.07692	2.5	1	0	1
1	1	2	2	1	1	2	3.66667	4.38462	2.5	1	1	1
1	2	2	3	1	1	3	5	4.53846	2.5	1	0	1
1	3	1	2	3	1	1	4	4	2.5	1	0	0
1	1	1	3	1	1	3	4.66667	4.23077	2.5	1	0	1
1	1	2	1	2	2	2	5	4.30769	2.5	1	0	1
1	2	1	1	1	1	2	5	3.92308	2.5	1	0	1
1	1	1	3	3	1	3	4	4.76923	2.5	1	0	1
1	1	2	2	1	1	3	4.66667	4	2.5	1	0	1
1	2	2	2	3	1	3	5	4.92308	2.5	1	0	1
1	3	2	2	1	2	2	5	4.69231	2.5	1	0	1
1	2	2	2	2	1	2	4.66667	3.69231	2.5	1	1	0
1	3	2	2	1	1	2	4.33333	4	2.5	1	0	1
1	2	2	2	2	1	3	5	5	2.5	1	1	0
1	2	1	2	1	1	3	4	4.07692	2.5	1	0	1
1	3	2	3	3	1	3	5	4.07692	2.5	1	0	1
1	3	1	2	3	1	3	2.66667	4.30769	2.5	1	0	0
1	2	2	1	1	1	1	4.66667	4.61538	2.5	1	1	0
1	2	2	2	2	2	3	4.66667	4.61538	2.5	1	1	0
2	1	2	3	3	1	3	4	4.46154	2.5	1	0	1
2	1	2	2	1	1	1	5	4.07692	2.5	1	0	1
1	3	2	3	3	1	3	4	4.07692	2.5	1	0	1
1	3	1	1	1	1	2	4.33333	3.69231	2.5	1	0	0
1	3	2	2	1	1	2	1	3.61538	2.5	1	0	0
1	2	2	3	1	1	2	4.66667	4.23077	2.5	1	0	1
1	2	1	2	3	1	3	4	4.69231	2.5	1	1	1
1	3	2	3	1	2	2	4	3.61538	2.5	1	0	0
2	2	2	3	1	1	2	5	4.23077	2.5	1	0	1
1	1	2	3	1	1	1	4	3.92308	2.5	1	1	0
1	2	2	1	1	1	2	3.66667	4.07692	2.5	1	1	0
2	3	2	2	1	1	2	4	3.84615	2.5	1	0	1
1	3	1	3	1	1	3	5	4.84615	2.5	1	0	1
1	3	1	3	3	1	3	4	4.23077	2.5	1	0	1
2	2	2	3	1	1	1	5	4.53846	2.5	1	1	1
2	2	1	3	3	1	1	4.33333	4.38462	2.5	1	0	1
2	2	2	3	2	1	3	4	3.92308	2.5	1	1	1
1	3	1	1	2	1	3	5	4.38462	2.5	1	0	1
1	2	1	2	1	1	1	3.66667	4.69231	2.5	1	1	1
1	1	2	1	1	2	2	4.66667	3.38462	2.5	1	1	1
1	1	1	2	1	1	2	5	4.76923	2.5	1	0	0
1	3	1	2	1	1	3	5	4.69231	2.5	1	0	1
2	3	2	2	1	1	1	5	3.92308	2.5	1	0	0
2	1	1	1	1	1	3	4	3.84615	2.5	1	1	0
1	2	2	2	1	1	2	5	3.92308	2.5	1	1	1
1	3	2	2	2	1	3	4.33333	4	2.5	1	0	0
1	3	1	1	1	2	2	4	4.61538	2.5	1	1	1
2	1	2	2	1	1	2	4	4	2.5	1	1	0
2	2	2	2	1	1	1	5	4.15385	2.5	1	1	1
1	3	1	1	1	2	1	5	4.69231	2.5	1	1	1
2	1	2	2	1	1	1	3.33333	4.76923	2.5	1	1	1
2	2	2	2	1	1	2	4.66667	3.84615	2.5	1	1	1
2	2	2	2	1	1	2	5	4.61538	2.5	1	0	0
1	2	2	2	1	1	2	5	4.76923	2.5	1	1	0
2	1	1	1	1	1	2	5	4.07692	2.5	1	1	0
2	missing!	1	2	3	1	3	4	4	2.5	1	1	0
1	3	1	1	1	1	2	5	3.92308	2.5	1	1	1
1	2	1	1	1	2	2	4	3.69231	2.5	1.33333	0	0
2	2	2	3	2	1	2	4.33333	4.07692	2.5	1.33333	0	1
1	2	2	2	2	1	2	3.66667	4.07692	2.5	1.66667	1	1
2	3	1	3	3	1	3	5	4.92308	2.5	1.66667	0	0
1	1	2	2	1	1	3	5	4.53846	2.5	1.66667	1	1
1	3	2	1	2	1	1	4	3.76923	2.5	2	1	1
1	3	2	3	2	1	3	4	3.76923	2.5	2	0	1
1	3	1	3	3	1	2	4	3.84615	2.5	2	1	1
1	2	1	2	3	1	3	4	3.38462	2.5	2	0	0
1	1	2	3	3	1	3	3.66667	3.69231	2.5	2	0	1
1	3	2	2	1	1	1	3.66667	3.69231	2.5	2	1	0
1	3	1	3	3	1	2	4	4	2.5	2	1	missing!
1	2	2	2	3	1	3	3	4.07692	2.5	2	1	1
1	3	1	2	1	1	2	4	3.76923	2.5	2	1	0
1	2	2	3	1	1	3	3.66667	4.38462	2.5	2	0	1
2	3	1	2	2	1	2	4.33333	3.53846	2.5	2	1	0
1	3	2	3	1	1	1	4	3.84615	2.5	2	1	1
1	3	1	3	3	1	3	3.66667	3.92308	2.5	2	0	1
1	3	2	3	1	1	1	4.66667	3.84615	2.5	2	1	1
1	3	1	2	1	1	2	4	4	2.5	2	1	0
1	2	2	1	1	2	1	4	3.61538	2.5	2	1	0
1	3	1	3	3	1	2	4	3.92308	2.5	2	0	0
1	3	2	2	1	1	3	4	3.69231	2.5	2	0	1
1	3	1	3	1	1	1	4	3.92308	2.5	2	0	1
1	2	2	3	2	1	2	4.66667	4.30769	2.5	2	0	1
1	3	1	3	3	1	2	3.33333	4	2.5	2	0	1
1	1	1	1	1	2	1	4	4.07692	2.5	2	1	1
1	1	1	3	3	1	3	4	4.07692	2.5	2	0	1
1	2	1	3	1	1	2	4.66667	4.69231	2.5	2	0	1
1	3	1	3	3	1	3	3.66667	3.92308	2.5	2	0	1
1	2	2	2	2	1	1	4	3.76923	2.5	2	1	0
1	3	1	2	3	1	2	4	4.30769	2.5	2	0	1
1	3	2	2	2	1	1	5	3.84615	2.5	2	1	0
1	3	2	1	1	1	1	4	3.84615	2.5	2	0	0
1	3	1	1	1	1	2	4	3.92308	2.5	2	0	0
2	2	1	3	3	1	2	4.66667	4.61538	2.5	2	1	1
missing!	missing!	missing!	2	3	1	1	3	4.46154	2.5	2	0	1
1	2	1	3	1	1	3	5	5	2.5	2	1	1
1	2	1	3	1	1	2	4.33333	4	2.5	2	1	1
1	3	1	1	2	1	2	3.66667	4	2.5	2	0	1
1	1	2	3	1	2	2	4.33333	4.38462	2.5	2	0	1
1	3	2	3	1	1	2	4	3.76923	2.5	2	0	0
2	1	1	3	1	1	1	5	4.61538	2.5	2	1	1
1	1	2	1	1	1	1	4	3.53846	2.5	2	1	0
1	3	2	3	3	1	3	3.66667	4.38462	2.5	2	1	1
1	3	2	3	3	1	2	4	3.92308	2.5	2	0	1
2	1	2	2	2	1	2	4	4.38462	2.5	2	1	1
1	1	1	2	3	1	3	4	3.92308	2.5	2	1	1
1	2	2	1	1	2	3	2.33333	3.61538	2.5	2	1	0
1	2	1	2	1	1	2	4	3.61538	2.5	2	1	1
1	1	1	3	3	1	3	3	4.76923	2.5	2	0	1
1	2	2	2	3	1	2	4	3.61538	2.5	2	0	1
1	3	2	2	1	1	3	4.33333	4.53846	2.5	2	0	1
1	3	2	3	1	1	2	4	3.92308	2.5	2	1	1
1	3	2	3	1	1	2	4.66667	4.15385	2.5	2	0	1
1	2	1	2	1	1	3	4	4.53846	2.5	2	1	1
1	3	1	2	1	1	3	4	3.61538	2.5	2	0	1
1	1	1	3	2	1	3	4	4.38462	2.5	2	1	1
1	3	1	3	1	2	3	4	3.76923	2.5	2	0	1
1	3	1	2	2	1	2	4	3.84615	2.5	2	0	1
1	2	2	3	2	1	3	4	4.07692	2.5	2	0	1
1	1	2	1	2	2	3	4	3.61538	2.5	2	1	0
1	3	2	2	1	1	1	5	4.46154	2.5	2	1	1
1	2	1	2	3	1	3	4	4.30769	2.5	2	0	missing!
2	1	2	3	1	1	3	4.33333	4	2.5	2	0	1
1	3	1	missing!	3	1	2	4	3.76923	2.5	2	0	1
1	3	1	3	2	1	3	5	4.53846	2.5	2	1	1
1	3	1	2	1	1	2	4.66667	4.46154	2.5	2	1	1
2	1	2	3	1	1	2	4	4.30769	2.5	2	1	0
1	3	2	2	2	1	1	4	3.61538	2.5	2	1	1
1	3	2	1	2	1	1	4.33333	3.76923	2.5	2	0	0
1	2	1	2	2	1	2	4	3.92308	2.5	2	1	1
1	3	2	2	3	2	3	4	3.61538	2.5	2	0	1
1	3	1	3	missing!	1	2	3.66667	3.30769	2.5	2	0	0
1	3	1	3	missing!	1	3	4	3.92308	2.5	2	0	1
1	1	1	1	1	1	1	4	3.92308	2.5	2	1	0
1	2	2	2	2	1	2	3.33333	3.53846	2.5	2	1	0
1	3	1	3	1	1	2	4	3.92308	2.5	2	0	1
1	3	1	3	3	1	3	4	3.76923	2.5	2	1	1
1	1	2	2	1	1	3	4.66667	3.46154	2.5	2	1	0
1	3	2	1	2	1	3	5	4.15385	2.5	2	1	0
1	1	1	1	1	2	2	4	3.46154	2.5	2	1	1
1	2	1	3	3	1	2	3.66667	4.07692	2.5	2	0	1
2	2	1	2	2	1	3	4.33333	4.69231	2.5	2	1	0
1	2	2	2	2	1	3	4.33333	3.69231	2.5	2	0	1
1	3	1	3	1	1	3	3.33333	4	2.5	2	1	missing!
1	3	1	1	1	1	1	4	3.69231	2.5	2	0	0
1	1	2	2	1	1	2	4	3.84615	2.5	2	1	0
1	3	1	3	1	1	2	5	3.92308	2.5	2	1	1
1	3	2	2	1	1	2	4.66667	4.69231	2.5	2	0	1
1	2	2	2	1	1	1	4	3.92308	2.5	2	1	1
1	1	2	2	1	1	2	4	3.84615	2.5	2	1	0
2	1	2	3	1	2	2	4	3.46154	2.5	2	1	0
1	1	2	3	1	1	1	4	4.07692	2.5	2	1	0
1	3	2	2	1	1	2	4	3.38462	2.5	2	0	0
1	1	2	1	1	2	2	3.66667	4.07692	2.5	2	1	0
1	3	2	1	1	1	1	1.33333	4.07692	2.5	2	0	0
1	3	2	1	1	1	1	5	3.69231	2.5	2	0	0
2	3	1	3	2	1	2	4	3.92308	2.5	2	0	1
1	3	2	3	3	1	3	4	4.23077	2.5	2.33333	0	1
1	3	1	3	3	1	2	4	4	2.5	2.33333	0	0
1	1	2	1	2	2	1	4.33333	4	2.5	2.33333	0	0
2	1	1	3	1	1	1	4	4.15385	2.5	2.33333	1	1
1	missing!	2	1	3	1	2	4	4.30769	2.5	2.66667	0	0
1	3	2	3	2	1	2	5	3.92308	2.5	2.66667	1	1
1	3	1	2	1	1	2	4	4	2.5	2.66667	1	1
1	2	2	2	2	1	2	missing!	3.53846	2.5	3	0	1
1	3	2	3	3	1	3	4	4.30769	2.5	3	1	1
1	3	2	3	3	1	3	4	4.76923	2.5	3	1	1
1	3	2	2	2	1	3	5	4.07692	2.5	3	0	0
1	2	2	3	1	1	2	5	4.30769	2.5	3	1	missing!
1	3	2	2	2	1	3	4.33333	4.46154	2.5	3.33333	1	1
1	2	1	3	3	1	3	4	4.61538	2.5	3.66667	0	1
1	1	1	1	1	1	1	3.33333	3.30769	2.5	3.66667	1	0
1	1	2	3	1	1	2	3.66667	4.30769	2.75	1	0	1
1	3	2	2	1	1	3	5	4.46154	2.75	1	0	0
1	3	2	3	1	1	2	5	4.23077	2.75	1	0	0
1	2	2	2	1	1	2	5	4.53846	2.75	1	1	1
1	3	2	2	2	1	1	4	3.92308	2.75	1	1	1
1	3	1	2	1	1	2	5	3.76923	2.75	1	0	1
1	3	2	3	3	1	3	4	4.07692	2.75	1	0	1
1	1	2	3	1	2	1	3.33333	3.38462	2.75	1	1	1
1	3	2	3	2	2	3	4.66667	4.38462	2.75	1	0	1
2	1	2	2	2	1	2	4	4.23077	2.75	1	0	1
1	3	1	1	1	1	2	5	4.23077	2.75	1	0	0
1	3	2	3	1	1	2	4	4	2.75	1	0	1
1	3	2	1	1	2	2	5	4.30769	2.75	1	0	1
1	3	1	3	3	1	3	1	4.07692	2.75	1	0	1
1	3	1	2	3	2	2	4	3.84615	2.75	1	1	0
1	2	2	3	1	1	2	4.33333	4.23077	2.75	1	1	1
missing!	missing!	missing!	3	1	2	1	5	3.46154	2.75	1	0	0
1	3	2	3	3	1	2	3	3.69231	2.75	1	0	1
1	missing!	2	2	1	2	1	4	3.76923	2.75	1	0	0
1	2	2	3	1	1	3	4	4.15385	2.75	1	0	1
1	2	2	2	1	1	2	4	4.07692	2.75	1	0	1
2	2	2	2	1	1	1	5	4.69231	2.75	1	1	1
1	2	2	3	1	1	3	5	4.76923	2.75	1	1	1
1	2	2	2	1	2	2	3.66667	4.23077	2.75	1	0	1
1	2	2	2	1	1	1	4.66667	3.69231	2.75	1	0	1
1	1	2	3	1	1	2	4	3.84615	2.75	1	0	1
1	2	1	2	1	1	2	3.66667	4.23077	2.75	1	1	0
1	2	2	2	1	1	2	4.66667	4.30769	2.75	1	0	1
1	2	2	3	1	1	3	4.66667	4.53846	2.75	1	1	1
1	3	2	2	1	1	3	5	4.84615	2.75	1	0	1
1	2	2	2	2	1	3	4.33333	3.92308	2.75	1	1	1
1	1	2	1	1	2	1	3	3.46154	2.75	1	0	0
1	2	2	2	2	1	3	4	4	2.75	1	1	1
1	3	1	2	1	1	1	5	4.69231	2.75	1	1	0
1	3	1	3	1	2	2	4	4.46154	2.75	1	0	1
1	2	2	2	2	1	3	4	3.38462	2.75	1	1	0
1	2	2	1	1	2	2	4.33333	4.23077	2.75	1	0	1
1	3	2	3	3	1	2	3.33333	4.53846	2.75	1	0	1
1	3	1	2	1	1	2	5	4.23077	2.75	1	1	0
2	3	1	2	3	1	3	4	4.38462	2.75	1	0	1
missing!	missing!	missing!	3	1	1	3	4	3.84615	2.75	1	0	1
1	2	2	1	1	2	2	4.33333	3.38462	2.75	1	0	0
1	2	2	2	3	1	2	4	4	2.75	1	0	1
1	3	2	3	3	1	2	4	3.69231	2.75	1	0	0
1	1	2	1	1	2	3	4	4	2.75	1	1	0
1	3	2	2	1	1	3	4.66667	4.46154	2.75	1	1	1
1	2	2	3	1	2	3	4	4.46154	2.75	1	0	1
1	2	2	1	1	2	1	4	3.23077	2.75	1	1	0
1	1	1	3	1	1	2	3	4.53846	2.75	1	1	1
1	3	1	3	3	1	3	4	4.61538	2.75	1	1	1
1	1	2	2	2	1	1	4.33333	4.23077	2.75	1	1	1
2	3	1	2	3	1	2	3.66667	4.30769	2.75	1	0	1
1	3	2	1	2	2	1	5	4.61538	2.75	1	0	0
1	1	1	1	1	2	2	4	4	2.75	1	1	missing!
2	1	2	3	3	1	3	4.66667	4.30769	2.75	1	0	1
1	2	1	1	1	1	1	4	3.84615	2.75	1	0	0
1	3	1	2	2	1	2	4	3.46154	2.75	1	0	1
1	3	1	2	1	2	1	5	4.46154	2.75	1	0	1
1	3	2	2	2	2	2	4.66667	4.38462	2.75	1	0	0
1	2	1	3	1	1	3	5	4.38462	2.75	1	0	1
1	1	2	3	1	1	2	5	4.15385	2.75	1	0	1
1	1	2	2	1	1	2	5	3.53846	2.75	1	1	1
1	3	2	3	1	1	3	3	4.07692	2.75	1	0	1
1	3	1	1	3	1	1	5	3.46154	2.75	1	0	0
2	2	2	2	3	1	2	4	3.92308	2.75	1	0	1
1	3	2	2	1	1	2	4	3.84615	2.75	1	0	1
1	1	1	1	1	1	1	4	4.15385	2.75	1	1	0
2	1	2	3	2	1	3	5	4.92308	2.75	1	1	1
1	3	2	3	3	1	2	4	3.84615	2.75	1	0	1
1	3	2	3	1	1	2	4	3.69231	2.75	1	0	0
1	3	2	3	1	1	2	5	4.53846	2.75	1	0	1
1	2	1	2	2	1	2	4.66667	4.53846	2.75	1	1	0
2	2	2	3	2	1	2	3.66667	4.76923	2.75	1	1	1
1	3	1	3	3	1	3	3	5	2.75	1	0	1
1	1	2	2	1	1	1	4.66667	4	2.75	1	0	1
1	2	2	1	1	1	1	4.33333	3.53846	2.75	1	1	0
2	1	1	1	1	2	1	4	3.38462	2.75	1	1	1
1	1	2	3	1	1	2	5	4.23077	2.75	1	0	1
1	3	1	2	3	2	2	4.66667	3.92308	2.75	1	0	0
2	2	2	3	1	2	2	4	4.30769	2.75	1	1	1
2	2	1	3	1	1	1	4.33333	4.30769	2.75	1	1	0
1	3	1	3	1	2	1	3.66667	3.61538	2.75	1	1	1
2	2	1	missing!	2	1	2	5	4.92308	2.75	1	1	1
1	2	2	2	3	1	3	3.66667	4.23077	2.75	1	0	1
1	1	2	3	1	2	1	4.66667	3.61538	2.75	1.33333	1	0
1	2	2	3	3	1	3	4	3.84615	2.75	1.33333	0	1
1	3	2	3	3	2	2	4	3.84615	2.75	1.33333	0	1
2	1	2	3	1	1	3	4.66667	4.30769	2.75	1.33333	1	1
2	1	2	2	3	1	2	5	4.76923	2.75	1.33333	1	0
2	1	2	1	1	2	1	4.33333	4.23077	2.75	1.33333	1	0
2	2	1	3	2	1	1	4	3.53846	2.75	1.33333	1	0
1	1	2	1	1	2	1	5	3.92308	2.75	1.66667	1	0
1	1	2	1	1	2	2	5	3.69231	2.75	1.66667	0	0
2	3	2	2	3	1	2	4.66667	4.69231	2.75	1.66667	0	1
1	1	2	2	2	1	2	4.66667	4.30769	2.75	1.66667	0	0
2	1	2	3	1	2	1	4	3.46154	2.75	1.66667	1	0
2	1	1	3	2	1	1	4.33333	4.53846	2.75	1.66667	1	1
1	2	1	2	3	1	3	5	4.07692	2.75	2	1	1
1	2	2	2	1	1	2	5	3.84615	2.75	2	1	0
2	2	2	2	2	1	2	5	5	2.75	2	1	0
1	2	2	3	2	2	3	4	4	2.75	2	1	1
2	1	1	2	3	1	3	5	4.69231	2.75	2	1	1
missing!	missing!	missing!	3	missing!	1	2	3.33333	4.23077	2.75	2	0	1
1	3	1	2	2	1	2	2.33333	3.92308	2.75	2	1	0
1	3	1	3	1	1	3	4	3.84615	2.75	2	0	0
1	2	2	3	3	1	3	5	4.92308	2.75	2	0	1
1	missing!	2	3	3	1	3	3.66667	3.84615	2.75	2	0	1
1	3	1	3	2	missing!	missing!	4	3.53846	2.75	2	missing!	missing!
2	1	1	3	3	1	3	3.66667	4.30769	2.75	2	1	1
1	3	1	3	1	1	3	4	4.15385	2.75	2	0	0
1	2	2	2	1	1	2	4	4.15385	2.75	2	1	0
1	3	2	1	2	1	2	4	3.53846	2.75	2	1	1
1	3	1	2	2	1	2	5	4.53846	2.75	2	0	1
2	2	1	2	3	1	2	4.66667	4.07692	2.75	2	1	1
1	3	1	3	3	1	3	2.66667	4.53846	2.75	2	1	1
1	3	2	3	1	1	3	3.33333	3.69231	2.75	2	0	0
1	3	2	2	1	2	1	4	3.92308	2.75	2	0	1
1	2	2	1	1	1	1	4	3.92308	2.75	2	1	0
2	1	1	2	2	2	2	4	3.61538	2.75	2	1	0
1	3	2	3	3	1	2	4	4.23077	2.75	2	0	1
2	2	2	2	2	1	2	3.66667	4.76923	2.75	2	1	0
2	1	1	2	1	1	1	4	3.53846	2.75	2	1	0
1	1	1	2	3	1	3	4.33333	4.69231	2.75	2	1	1
2	1	2	3	3	1	3	3	4	2.75	2	0	1
1	2	2	1	1	2	3	4	3.23077	2.75	2	0	0
2	2	2	3	1	1	3	4	4	2.75	2	1	1
1	2	2	2	1	1	2	4	4	2.75	2	1	1
1	1	2	1	3	1	3	3.66667	4	2.75	2	0	1
1	1	2	2	2	1	2	4	4	2.75	2	1	0
1	2	2	3	1	1	2	2.66667	3.76923	2.75	2	1	0
1	2	2	2	2	2	1	4	3.53846	2.75	2	0	1
1	3	1	2	1	2	3	4	3.84615	2.75	2	1	1
1	1	2	2	1	1	3	4	3.76923	2.75	2	1	1
1	2	1	2	2	1	2	4	3.53846	2.75	2	1	1
1	1	2	1	1	2	1	3.66667	3.92308	2.75	2	0	0
1	2	1	2	3	1	3	3.33333	4.53846	2.75	2	1	1
1	3	2	2	2	2	2	3.33333	3.69231	2.75	2	1	1
2	1	2	1	2	1	2	4.66667	4.23077	2.75	2	0	0
1	1	2	1	1	1	1	3.66667	3.76923	2.75	2	1	0
1	1	2	2	2	1	3	4	3.84615	2.75	2	1	1
1	3	1	2	3	1	3	5	3.92308	2.75	2	0	1
1	3	2	3	1	1	2	4	4.30769	2.75	2	1	1
1	1	2	1	2	1	1	4.66667	4.07692	2.75	2	1	0
1	2	1	3	1	1	2	4	3.92308	2.75	2	1	0
1	3	2	3	3	1	2	4	3.84615	2.75	2	1	1
1	1	2	3	3	1	2	5	4.30769	2.75	2	1	1
1	2	2	2	1	1	2	4	3.84615	2.75	2	1	1
1	3	1	3	3	1	3	3.66667	3.76923	2.75	2	0	1
1	3	1	2	3	1	3	4	3.76923	2.75	2	0	0
1	2	1	1	1	1	2	4.66667	4.15385	2.75	2	1	0
1	2	1	3	1	1	2	3.66667	4.30769	2.75	2	1	1
2	3	2	2	1	1	3	4	3.76923	2.75	2	1	1
2	1	2	2	2	1	missing!	5	4.76923	2.75	2	1	0
1	3	2	3	3	1	3	2.66667	3.92308	2.75	2	0	1
2	1	2	2	2	1	2	4	4.46154	2.75	2	1	0
2	1	1	2	2	1	2	4.33333	4.46154	2.75	2	1	0
1	3	1	2	3	1	2	3.33333	3.92308	2.75	2	0	1
1	3	2	2	1	1	3	5	4	2.75	2	0	1
1	3	2	1	1	2	2	4	3.84615	2.75	2	1	1
1	3	1	2	2	1	2	4	3.92308	2.75	2	1	1
1	3	1	1	1	2	1	4	4	2.75	2	1	0
1	1	1	2	2	2	2	4	3.76923	2.75	2	1	1
1	1	1	2	1	1	2	4.33333	4.53846	2.75	2.33333	1	missing!
1	3	2	2	3	2	2	3.66667	3.53846	2.75	2.33333	0	1
2	2	2	2	missing!	1	2	4.33333	4.23077	2.75	2.33333	1	0
2	2	2	3	2	1	2	3.66667	3.92308	2.75	2.66667	0	1
1	2	1	3	3	1	3	4	3.76923	2.75	2.66667	1	1
1	3	2	3	2	1	3	4.33333	4.30769	2.75	2.66667	0	0
1	2	2	3	1	2	3	4	4.38462	2.75	3	1	1
1	3	2	3	3	1	3	4	3.84615	2.75	3	0	1
2	1	2	1	1	2	2	3.66667	3.76923	2.75	3	1	0
2	1	2	1	1	1	1	5	4.69231	2.75	3	0	1
2	1	2	3	2	1	3	4.66667	4.30769	2.75	3	1	1
1	1	2	1	2	1	1	4	3.46154	2.75	3	0	0
1	2	2	2	2	2	3	4	4.76923	2.75	3.33333	0	1
1	3	2	2	2	1	3	5	3.84615	3	1	0	0
1	1	2	2	1	2	2	4	3.92308	3	1	1	0
1	2	1	2	1	1	3	4.66667	4.30769	3	1	1	0
missing!	1	1	2	1	1	2	4.66667	4.23077	3	1	1	1
1	3	2	1	1	2	2	4.66667	4	3	1	1	0
1	1	2	3	1	1	2	4.33333	3.92308	3	1	1	1
1	2	2	1	1	2	2	3.66667	4.46154	3	1	1	1
1	1	2	3	1	1	3	5	4.38462	3	1	1	1
1	3	2	1	1	1	1	5	3.92308	3	1	1	1
2	1	2	2	1	1	2	4	4.23077	3	1	0	0
2	1	2	2	1	1	2	5	3.84615	3	1	1	missing!
1	1	2	2	1	1	1	4	3.69231	3	1	1	1
1	2	2	3	3	1	3	5	4.69231	3	1	0	1
1	3	2	2	1	1	3	5	4.23077	3	1	0	0
1	3	2	3	3	1	3	4	4	3	1	0	1
1	3	1	3	1	missing!	3	5	3.92308	3	1	0	1
1	3	2	2	1	1	2	4.33333	4.38462	3	1	0	0
1	3	2	3	1	2	2	5	3.23077	3	1	1	1
1	1	2	1	missing!	2	2	4	3.69231	3	1	1	0
1	3	2	2	3	1	2	5	4.92308	3	1	0	1
2	1	2	3	3	1	2	4	4.53846	3	1	1	0
2	1	2	1	2	2	2	4	3.84615	3	1	0	1
1	2	2	3	1	1	2	5	4.23077	3	1	0	1
2	1	2	2	1	1	2	4.66667	4	3	1	1	1
1	1	2	2	1	1	2	5	3.92308	3	1	1	0
1	1	2	1	1	2	1	5	3.92308	3	1	0	1
1	2	2	1	1	1	2	4	3.46154	3	1	0	1
1	2	2	2	1	2	2	4	3.61538	3	1	0	1
1	3	1	2	3	1	3	4.33333	4.23077	3	1	0	1
2	1	2	2	2	2	3	4	3.46154	3	1	0	1
2	1	2	2	1	2	2	5	4.46154	3	1	1	0
1	missing!	1	1	1	2	1	3.66667	4.30769	3	1	0	0
1	1	2	2	2	1	3	4.66667	4.76923	3	1	1	0
2	1	1	3	1	1	3	5	4	3	1	1	1
2	1	1	1	1	1	2	3.66667	3.92308	3	1	1	missing!
2	3	2	2	1	1	2	4.66667	4.30769	3	1	0	1
missing!	1	2	1	1	2	1	4.33333	3.76923	3	1	1	0
1	2	2	3	1	1	2	5	4	3	1	0	1
1	2	2	3	2	1	3	4.33333	4.07692	3	1	0	1
1	3	1	3	3	1	3	4.66667	4.46154	3	1	0	1
1	3	2	3	3	1	2	4.33333	4.38462	3	1	0	1
2	1	2	2	missing!	1	1	5	5	3	1	0	1
2	1	1	3	1	1	1	5	4.30769	3	1	1	0
1	3	2	2	1	1	1	4.33333	4.38462	3	1	0	1
1	3	2	2	1	1	3	5	4.46154	3	1	0	0
1	3	1	3	2	1	3	5	4.84615	3	1	0	1
1	1	2	2	1	1	1	5	3.92308	3	1	0	1
1	3	2	1	1	2	1	5	4.53846	3	1	1	0
1	3	2	2	1	1	1	4	3.92308	3	1	1	1
1	3	2	1	1	1	3	5	4.15385	3	1	0	0
1	3	2	1	1	1	2	5	4.38462	3	1	0	1
1	1	1	3	1	1	2	4	4.07692	3	1	1	0
2	3	2	3	3	1	3	4	4.53846	3	1	0	1
1	1	2	1	2	2	1	5	4.38462	3	1	1	0
2	1	1	2	1	1	1	4.33333	3.84615	3	1	1	1
1	3	1	2	1	2	2	3	4.23077	3	1	1	1
1	3	1	3	2	1	3	3.33333	4.76923	3	1	1	1
1	1	1	3	1	1	3	4.66667	3.46154	3	1	0	1
1	2	2	1	1	1	2	4	3.92308	3	1	0	0
1	3	2	2	2	1	3	4.66667	3.92308	3	1	0	0
1	3	2	2	1	1	3	4	3.46154	3	1	0	1
2	2	2	1	1	2	3	4.33333	3.46154	3	1	1	1
1	3	1	3	1	1	2	4	4.38462	3	1	1	1
1	1	2	3	2	1	2	4.66667	4.46154	3	1	1	1
2	1	2	2	1	2	3	5	4.30769	3	1	1	0
1	1	2	2	2	1	2	4.66667	4	3	1	1	1
1	3	1	2	1	1	2	5	3.84615	3	1	1	0
2	3	2	3	3	1	2	4	4.76923	3	1	0	0
1	1	2	2	1	1	2	3.66667	3.84615	3	1	1	1
1	3	2	3	2	1	3	5	4.76923	3	1	0	1
1	3	2	3	1	1	3	5	4.07692	3	1	1	1
2	1	2	2	1	1	1	5	4.23077	3	1	1	1
2	1	2	1	1	2	2	4.33333	4.46154	3	1	0	1
1	3	2	3	2	2	3	5	3.84615	3	1	0	1
1	1	2	2	1	1	2	5	4.23077	3	1	0	1
1	3	2	3	1	1	2	4.66667	4.23077	3	1	1	1
1	2	2	3	3	1	3	4	4	3	1	0	1
1	3	1	1	2	1	3	5	4.38462	3	1	0	0
1	3	2	1	1	1	2	4.66667	3.84615	3	1	0	1
2	1	2	2	2	1	3	4	4.38462	3	1	0	1
2	1	2	2	1	1	3	4	4.23077	3	1	1	1
1	2	1	1	1	2	2	3.33333	4.15385	3	1	0	0
1	2	2	1	1	1	2	4	4.23077	3	1	0	1
2	1	1	2	1	1	2	4	4.23077	3	1	1	1
2	2	2	3	2	1	1	4.33333	4.15385	3	1	1	1
2	3	2	3	3	1	2	4	3.92308	3	1	0	0
1	3	2	2	2	1	2	4.33333	4.07692	3	1	0	1
1	3	2	2	1	2	2	5	4.53846	3	1	0	1
1	3	2	2	3	2	1	5	4.38462	3	1	0	1
1	3	2	3	3	1	3	2.66667	4.53846	3	1	0	1
1	2	1	3	1	1	3	4	4.15385	3	1	0	1
1	3	2	2	1	1	2	4.66667	4.23077	3	1	0	0
1	2	2	2	1	1	2	4.66667	4.15385	3	1	0	1
2	3	1	2	2	2	1	3	4.23077	3	1	0	1
1	3	1	1	1	1	2	5	4.53846	3	1	0	0
1	3	2	2	1	2	2	5	4.61538	3	1	1	1
1	3	2	2	1	1	3	5	3.84615	3	1	0	1
1	3	1	1	2	1	2	5	4.76923	3	1	1	0
1	3	1	3	1	1	3	4	4.23077	3	1	0	1
2	1	2	2	1	1	3	5	4.23077	3	1	0	1
2	1	1	3	1	1	1	3.66667	4.07692	3	1	1	1
1	1	2	3	1	1	2	5	4.30769	3	1.33333	0	1
2	1	2	3	2	1	1	4.33333	4.38462	3	1.33333	1	1
1	3	1	2	2	1	3	5	4.23077	3	1.33333	0	0
2	2	1	3	2	1	3	4	5	3	1.33333	0	1
1	3	1	3	3	1	3	1	4.30769	3	1.33333	1	1
1	1	1	1	1	1	1	4	3.61538	3	1.66667	1	0
2	1	2	1	3	1	2	5	4.38462	3	1.66667	1	1
2	1	1	3	2	1	2	4	3.92308	3	1.66667	1	0
1	3	1	3	3	1	3	3	4.53846	3	1.66667	1	1
1	1	2	1	1	1	3	4	4.07692	3	1.66667	0	1
1	1	2	2	1	2	1	4.66667	3.53846	3	1.66667	1	0
1	3	1	2	2	1	2	4	3.84615	3	1.66667	0	1
1	2	1	2	2	2	2	4	3.69231	3	1.66667	1	0
2	1	2	1	1	1	2	4.33333	3.92308	3	1.66667	1	1
1	1	2	3	1	1	3	4	4.30769	3	2	0	1
1	3	2	3	2	1	3	4.33333	4.53846	3	2	0	1
1	2	1	1	1	2	2	4	3.92308	3	2	1	0
1	3	2	3	1	1	2	5	4.07692	3	2	1	1
1	2	2	1	1	2	2	4	3.53846	3	2	1	0
1	3	1	2	1	1	2	4.66667	3.92308	3	2	0	0
1	2	2	2	2	1	2	4	3.46154	3	2	0	0
1	3	2	2	1	1	3	4	3.53846	3	2	0	0
1	3	2	3	2	1	3	3.66667	4.46154	3	2	1	1
1	3	2	3	2	1	2	4	3.84615	3	2	0	0
1	2	2	1	2	1	1	4	3.46154	3	2	1	0
1	3	2	2	3	1	1	3.33333	4.07692	3	2	0	1
1	2	2	3	1	1	3	4	3.76923	3	2	0	1
1	3	2	2	missing!	1	3	4	4.15385	3	2	0	0
1	3	1	1	1	2	1	4	3.61538	3	2	1	0
1	3	2	2	3	1	3	2.66667	4.07692	3	2	1	1
1	3	1	3	2	1	3	4	4	3	2	0	1
2	missing!	2	3	missing!	1	3	4	4.23077	3	2	0	1
1	3	2	1	1	2	2	4	3.76923	3	2	1	1
1	3	1	3	3	1	3	4	3.84615	3	2	1	1
1	3	1	1	1	2	1	3.33333	3.76923	3	2	1	1
1	3	2	2	1	2	2	4	4	3	2	1	0
2	2	1	1	2	2	2	4	3.92308	3	2	1	0
1	3	1	2	3	1	2	4	3.92308	3	2	0	1
2	2	1	2	1	1	3	4	4.30769	3	2	1	1
2	1	2	2	2	1	3	4	3.92308	3	2	1	1
1	1	2	2	1	1	1	4	3.53846	3	2	1	1
2	1	1	1	1	1	1	5	4.53846	3	2	1	1
2	1	1	2	3	1	2	4	3.92308	3	2	1	1
2	2	2	3	1	1	2	4	4.23077	3	2	1	0
1	3	1	1	1	1	2	4.33333	3.76923	3	2	0	1
2	2	2	3	3	1	3	4	4.53846	3	2	0	1
1	2	1	1	1	1	2	5	4.07692	3	2	1	1
1	3	2	2	1	1	3	4.66667	3.84615	3	2	0	1
1	1	2	1	1	1	2	3	4	3	2	0	1
1	1	2	1	1	2	2	4	3.61538	3	2	0	0
1	1	2	2	1	1	1	4	3.76923	3	2	0	1
2	3	2	2	2	1	3	4	3.53846	3	2	0	0
1	2	2	1	2	1	2	4	4.30769	3	2	1	0
1	2	2	2	1	2	2	4	4	3	2	0	1
1	1	1	2	1	1	2	4	3.84615	3	2	0	1
2	1	1	3	2	1	3	4.33333	5	3	2	1	1
1	2	2	2	2	1	1	2	2.30769	3	2	0	1
2	1	2	2	1	2	3	4.66667	3.46154	3	2	1	0
1	2	1	2	2	1	3	4	4	3	2	1	1
1	2	2	2	3	2	2	4.33333	3.76923	3	2	0	1
1	3	1	2	3	1	2	4	3.38462	3	2	1	1
2	1	2	2	missing!	1	2	4.33333	4.53846	3	2	1	1
2	1	2	1	1	2	1	4	4	3	2	1	0
1	2	1	2	2	1	3	5	4.15385	3	2	1	1
2	1	2	2	1	1	1	4.33333	4.07692	3	2	0	1
1	3	2	2	1	1	2	4	4	3	2	1	1
2	1	2	2	1	1	2	4.33333	4.30769	3	2	1	0
2	1	2	3	1	1	2	4	3.92308	3	2	0	1
1	2	2	2	1	1	2	4	3.92308	3	2	0	0
1	2	1	2	1	1	2	4	3.92308	3	2	0	1
1	1	2	1	1	1	1	4	3.69231	3	2	1	0
1	1	1	3	3	1	2	4.33333	4	3	2	0	0
2	3	1	2	1	2	2	5	3.76923	3	2	1	missing!
1	2	2	3	3	1	3	4	4	3	2	0	1
1	1	2	2	1	2	2	4	4	3	2	1	0
1	1	2	3	1	1	1	4.66667	3.84615	3	2	1	1
1	3	1	2	3	1	2	3.33333	4.61538	3	2	0	1
1	3	1	2	2	1	2	5	5	3	2	0	1
2	2	2	3	3	1	3	4.33333	4.30769	3	2	1	0
1	2	1	2	1	1	3	4	4	3	2	0	1
1	1	2	2	1	1	1	3.66667	3.84615	3	2	1	1
1	2	2	3	2	2	2	4	3.84615	3	2	1	1
1	3	1	3	1	1	2	4.33333	4.15385	3	2	0	1
2	1	2	2	3	1	2	4	3.92308	3	2	1	1
2	1	2	3	1	1	2	5	4.92308	3	2	0	1
1	2	2	2	3	1	2	4	4.61538	3	2	0	1
1	3	1	2	3	1	2	4	4.23077	3	2	0	1
1	3	2	2	3	1	2	2	3.69231	3	2	1	0
1	3	2	2	3	1	2	4	3.53846	3	2	0	1
1	3	2	2	3	1	2	4	3.76923	3	2	0	0
1	3	2	3	2	1	2	4	3.69231	3	2	1	1
2	1	2	3	3	1	3	4	3.46154	3	2	1	1
1	2	1	1	2	2	3	2.66667	3.69231	3	2	1	0
2	missing!	1	2	3	1	2	3.33333	3.92308	3	2	1	1
1	3	2	2	3	1	3	4	3.69231	3	2.33333	0	1
1	3	1	2	2	2	2	4	3.84615	3	2.33333	1	0
2	3	2	2	3	1	3	3.33333	4.30769	3	2.33333	0	1
1	3	2	1	2	2	2	5	4.46154	3	2.66667	0	0
1	3	2	2	2	2	1	3	2.53846	3	3	1	1
1	2	2	2	3	1	3	3	3	3	3	0	1
1	1	1	1	2	2	2	3.66667	4	3	3	0	0
1	3	1	3	1	1	2	4	3.76923	3	3	0	1
2	1	2	3	1	1	2	4.66667	3.53846	3	3	0	0
1	1	2	3	1	1	3	4.33333	3.84615	3	3	0	1
1	2	1	2	1	1	3	4	4.30769	3	3	0	1
1	1	2	3	1	1	2	3.33333	3.76923	3	3	1	0
missing!	3	2	2	1	1	3	3	3	3	3	0	1
1	3	2	2	2	1	2	4	4.30769	3	3	1	1
1	3	2	2	1	1	1	4	3.92308	3	3	0	0
1	2	2	2	2	1	3	3.66667	3.76923	3	3	0	1
1	1	2	1	2	1	1	4	3.76923	3	3	0	0
2	1	2	2	1	1	2	4.66667	4	3	3	1	1
2	3	1	2	1	1	3	3.66667	4.30769	3	3	0	1
2	3	1	2	3	1	3	3.66667	4.38462	3	3	0	1
1	missing!	1	1	2	2	1	3	3	3	3	0	0
1	3	2	3	3	1	3	2	3.76923	3	3.33333	0	0
1	1	2	1	1	1	1	4.33333	4	3	3.33333	1	0
1	3	1	2	3	1	3	3.33333	3.84615	3	3.33333	0	1
2	1	2	2	2	2	2	4	4.69231	3	3.66667	1	0
1	1	2	1	2	2	1	3.66667	3.92308	3.25	1	1	0
1	1	1	1	1	1	2	3.66667	4	3.25	1	1	0
1	missing!	2	3	3	1	3	5	4.92308	3.25	1	0	0
2	1	2	1	1	1	3	5	4	3.25	1	0	1
1	1	2	2	1	2	2	4.33333	3.84615	3.25	1	1	0
1	3	1	2	3	1	3	4.33333	4.07692	3.25	1	0	1
1	1	2	1	1	1	2	5	3.76923	3.25	1	1	0
1	3	2	3	1	1	2	5	3.76923	3.25	1	1	1
1	3	2	1	1	2	2	4	4.15385	3.25	1	1	0
1	3	1	3	3	1	3	4	4.07692	3.25	1	0	1
1	2	1	2	1	1	3	4.66667	4.76923	3.25	1	1	1
1	1	2	3	3	1	3	4	3.92308	3.25	1	0	1
1	3	1	3	2	missing!	2	4	4.46154	3.25	1	1	1
1	1	2	3	1	1	2	3.33333	4.30769	3.25	1	0	1
1	1	1	3	1	1	1	5	4.15385	3.25	1	1	0
1	3	1	3	3	1	3	4.66667	4.38462	3.25	1	0	1
1	missing!	2	3	1	2	2	4	3.69231	3.25	1	1	1
1	3	2	3	2	1	2	5	4.46154	3.25	1	0	1
1	3	1	2	1	1	1	5	4.53846	3.25	1	1	0
1	3	1	1	1	2	1	5	4.07692	3.25	1	0	1
1	2	2	2	1	1	2	5	3.92308	3.25	1	1	0
2	3	2	3	3	1	3	5	4.23077	3.25	1	0	0
1	3	2	2	1	2	2	4.66667	3.61538	3.25	1	0	1
1	1	2	1	1	1	1	3.66667	3.61538	3.25	1	1	0
1	1	2	2	1	2	1	5	3.61538	3.25	1	0	1
2	1	2	3	1	1	2	4.66667	4.69231	3.25	1	1	1
2	1	1	2	1	1	1	5	4.53846	3.25	1	1	0
2	3	1	2	2	1	3	5	3.92308	3.25	1	0	1
1	1	2	3	3	1	3	2.33333	4.15385	3.25	1	0	1
1	3	2	1	1	1	1	4.66667	4.38462	3.25	1	0	0
1	1	2	1	1	2	2	5	3.76923	3.25	1	1	0
1	3	1	3	1	1	3	5	4.30769	3.25	1	0	1
1	1	1	3	1	1	3	5	5	3.25	1	1	1
1	2	2	2	1	1	2	5	4.23077	3.25	1	0	1
1	2	1	3	3	1	3	4	3.92308	3.25	1	1	1
1	2	2	3	1	1	2	5	4.76923	3.25	1	1	1
1	2	2	2	1	1	3	4	4.38462	3.25	1	0	1
1	3	2	2	1	1	2	4	3.69231	3.25	1	0	0
1	3	2	2	1	1	2	4	3.69231	3.25	1	0	0
1	2	2	3	2	1	2	4	4.23077	3.25	1	0	1
1	3	2	2	2	1	3	5	4.69231	3.25	1	0	1
1	1	2	2	1	1	2	4	3.92308	3.25	1	1	1
2	1	2	3	1	2	2	4.66667	3.38462	3.25	1	1	1
1	1	2	2	1	1	2	4.33333	3.76923	3.25	1	0	1
1	2	2	1	2	2	2	4	4.15385	3.25	1	1	1
1	3	2	2	3	1	3	4	4.38462	3.25	1	1	0
1	1	2	2	1	1	2	4.66667	4.84615	3.25	1	0	1
1	3	2	3	3	1	3	5	4.07692	3.25	1	1	1
1	1	2	2	2	1	1	4	4.23077	3.25	1	0	0
1	3	1	2	1	1	1	4	4.53846	3.25	1	1	0
1	2	2	1	1	2	1	5	3.38462	3.25	1	0	0
1	2	2	2	1	1	2	4	3.61538	3.25	1	1	1
1	1	2	1	1	2	2	4	3.61538	3.25	1	1	1
1	1	2	2	1	1	2	4.33333	4.07692	3.25	1	0	1
1	1	2	1	1	2	2	4.33333	3.46154	3.25	1	1	0
1	2	2	1	1	2	2	4.33333	3.76923	3.25	1	1	0
1	2	2	1	2	1	1	5	3.46154	3.25	1	0	1
1	3	1	1	1	1	3	5	3.76923	3.25	1	0	1
1	1	2	1	1	2	2	4	4	3.25	1	0	1
1	2	2	2	2	1	3	3.66667	4.76923	3.25	1	0	1
1	3	2	3	1	1	2	3.33333	3.92308	3.25	1	0	1
2	1	2	2	1	2	2	3.33333	3.46154	3.25	1	0	1
1	2	2	1	1	1	3	5	4.46154	3.25	1	1	1
1	3	1	2	2	1	2	5	4.15385	3.25	1	1	1
1	3	2	3	missing!	1	1	5	3.76923	3.25	1	1	1
1	2	2	1	1	2	2	3.66667	3.76923	3.25	1	1	0
1	3	2	2	1	1	2	5	4.53846	3.25	1	1	1
1	3	1	3	3	1	3	5	4.38462	3.25	1	0	1
1	1	2	1	1	1	1	4.66667	3.69231	3.25	1	0	1
1	3	2	3	1	1	2	4.66667	4.53846	3.25	1	0	1
1	3	1	2	3	2	3	2.66667	4.30769	3.25	1	0	1
1	1	2	2	1	1	2	4.33333	4.15385	3.25	1	1	1
1	1	1	2	1	2	1	5	3.69231	3.25	1	1	0
1	3	2	3	1	1	2	5	4.07692	3.25	1	0	1
2	2	2	3	1	1	2	5	4.46154	3.25	1	0	1
1	1	1	3	3	1	2	5	4.84615	3.25	1	0	1
1	2	2	1	1	2	1	4.33333	4.07692	3.25	1	1	1
1	2	2	2	1	1	1	5	3.38462	3.25	1	1	missing!
1	3	2	2	2	1	2	3	3.84615	3.25	1	1	1
1	2	2	2	3	1	2	5	4.23077	3.25	1	1	0
1	1	2	1	1	1	2	4.33333	4.53846	3.25	1	1	0
1	2	2	1	1	2	2	4	3.69231	3.25	1	1	1
2	2	2	2	3	1	2	5	4.38462	3.25	1	1	1
1	2	2	2	1	1	1	5	4.07692	3.25	1	1	0
2	1	2	2	1	1	1	5	4.61538	3.25	1	1	0
2	2	2	1	1	1	1	4.66667	4.15385	3.25	1	1	0
1	3	1	2	2	1	3	5	3.69231	3.25	1	0	1
2	1	2	2	1	1	2	4	4.23077	3.25	1	1	0
1	1	2	2	1	1	1	4.66667	4.23077	3.25	1	1	0
1	2	2	2	2	1	2	4	3.76923	3.25	1	1	0
1	1	missing!	1	2	2	1	3.33333	3.38462	3.25	1	1	0
2	1	1	2	1	1	2	5	4.15385	3.25	1	1	0
2	1	2	1	1	2	2	5	4.30769	3.25	1	1	1
1	1	2	1	1	1	1	4	4.15385	3.25	1	1	0
1	1	1	1	2	2	2	3.66667	4.30769	3.25	1	1	missing!
2	2	2	2	3	1	2	5	4.76923	3.25	1	1	1
2	1	2	1	1	1	2	4.66667	4.23077	3.25	1	1	0
1	1	2	2	1	1	2	4.33333	3.92308	3.25	1	0	1
2	2	1	1	1	2	2	5	3.76923	3.25	1	1	1
2	1	2	3	1	1	1	4	3.84615	3.25	1	0	1
1	3	2	2	1	1	1	5	4.69231	3.25	1	0	1
1	2	2	2	3	1	2	4.66667	4.53846	3.25	1.33333	1	1
1	2	1	3	1	1	2	5	4.69231	3.25	1.33333	0	1
2	1	2	3	3	1	3	4.66667	4.92308	3.25	1.33333	1	1
1	1	2	missing!	missing!	missing!	missing!	4.33333	4.30769	3.25	1.33333	missing!	missing!
1	1	1	1	2	2	1	4	3.30769	3.25	1.33333	0	0
2	2	2	2	3	1	2	4	4.30769	3.25	1.33333	1	1
2	2	2	3	3	1	3	4.66667	4.92308	3.25	1.33333	1	1
2	1	2	2	3	1	2	4.33333	4.15385	3.25	1.33333	1	0
1	3	2	2	2	1	3	4	4.15385	3.25	1.33333	1	0
2	3	1	2	1	1	2	4.33333	4.23077	3.25	1.66667	0	0
1	2	2	1	3	2	3	2.66667	4.38462	3.25	1.66667	1	1
1	1	2	1	2	1	2	3.66667	4.15385	3.25	1.66667	1	0
1	3	2	3	3	1	3	5	4.30769	3.25	1.66667	0	0
2	3	2	3	1	1	3	3.66667	4.53846	3.25	1.66667	1	missing!
1	1	2	2	2	1	3	5	3.61538	3.25	1.66667	0	1
1	2	1	2	1	1	3	3.66667	3.84615	3.25	1.66667	1	0
1	1	1	2	1	1	2	4	4.07692	3.25	2	1	1
1	2	2	3	1	1	1	4	3.84615	3.25	2	0	1
1	2	2	1	1	2	1	4	3.30769	3.25	2	1	1
1	2	2	2	3	2	3	4.33333	4.53846	3.25	2	1	1
1	3	2	3	1	1	3	4	4	3.25	2	0	0
1	3	2	2	1	1	1	4.66667	4.07692	3.25	2	1	0
1	2	1	2	1	1	3	4	4.23077	3.25	2	1	1
missing!	3	1	2	2	2	2	4.33333	4.23077	3.25	2	missing!	1
1	3	1	2	1	2	1	4	3.46154	3.25	2	0	1
1	2	1	2	3	1	2	4	3.69231	3.25	2	0	1
1	3	1	3	3	1	3	3.33333	4.53846	3.25	2	1	1
1	3	2	2	1	1	1	4	3.23077	3.25	2	1	1
1	3	2	2	2	1	3	4.33333	4.30769	3.25	2	0	1
1	3	2	3	2	1	3	3.33333	4	3.25	2	0	1
1	3	2	2	1	1	3	4	3.53846	3.25	2	0	1
1	3	2	1	1	1	2	4	3.92308	3.25	2	1	1
1	missing!	2	3	3	1	3	4	3.84615	3.25	2	0	0
1	3	2	2	3	1	2	3.33333	3.76923	3.25	2	1	1
1	missing!	1	2	3	1	1	4	4.23077	3.25	2	0	0
2	2	2	2	2	1	3	5	4.53846	3.25	2	1	1
1	3	2	3	3	1	3	2.33333	4.15385	3.25	2	0	0
1	2	2	2	2	1	2	4	3.69231	3.25	2	1	1
1	3	2	3	3	1	3	4	3.84615	3.25	2	0	1
2	1	2	2	1	2	3	4.66667	4.38462	3.25	2	0	1
2	3	2	2	3	1	2	3.33333	3.84615	3.25	2	0	1
1	2	2	2	3	2	3	4	3.46154	3.25	2	1	1
1	2	1	1	3	1	2	3	3.46154	3.25	2	1	0
2	2	1	3	1	1	2	5	4.38462	3.25	2	0	1
1	3	2	3	3	1	2	4	4	3.25	2	1	1
2	1	2	3	3	1	3	5	4.92308	3.25	2	0	0
1	1	2	2	1	2	2	4	3.69231	3.25	2	1	1
1	1	2	2	missing!	1	3	4.33333	4	3.25	2	1	1
1	3	2	2	1	2	2	4.33333	3.69231	3.25	2	1	1
1	1	2	2	1	1	2	4	4	3.25	2	1	0
1	3	1	3	3	1	2	4	4.69231	3.25	2	0	1
1	3	2	2	1	2	1	4	3.61538	3.25	2	1	missing!
1	3	2	3	3	1	3	3	4.69231	3.25	2	0	1
1	1	1	2	1	1	2	4	3.84615	3.25	2	1	1
1	2	1	2	1	1	2	4	3.84615	3.25	2	1	1
1	2	2	3	3	1	3	3.66667	4.23077	3.25	2	1	1
1	1	1	3	1	1	1	4	3.46154	3.25	2	0	0
1	missing!	1	3	3	1	3	4	3.38462	3.25	2	0	1
1	3	1	2	1	1	1	4.33333	3.53846	3.25	2	0	0
1	3	2	3	3	1	2	4	4.15385	3.25	2	1	1
1	3	1	1	2	2	1	4	4	3.25	2	1	0
1	3	2	2	1	2	2	4	3.53846	3.25	2	1	0
1	1	2	2	1	1	1	2.66667	4.07692	3.25	2	0	0
1	3	2	2	1	2	2	4	3.53846	3.25	2	0	1
1	2	2	2	2	2	2	1	1.53846	3.25	2	1	0
1	1	2	1	1	2	2	4	3.30769	3.25	2	1	0
1	2	2	1	2	1	2	4.33333	4.15385	3.25	2	1	1
1	2	2	2	3	1	2	4	4.30769	3.25	2	0	1
1	2	2	1	1	2	1	4	3.53846	3.25	2	1	missing!
1	3	2	2	2	1	2	4	4	3.25	2	0	1
1	3	2	2	2	1	3	4	3.46154	3.25	2	0	0
1	3	2	2	3	1	2	4	3.84615	3.25	2	1	1
2	3	2	2	3	1	1	5	3.92308	3.25	2	0	1
1	3	2	2	2	1	2	4	3.69231	3.25	2	1	1
2	3	1	3	3	1	1	3	3.84615	3.25	2	0	0
1	3	2	3	1	1	3	5	4.15385	3.25	2	1	1
1	3	2	3	3	1	3	4	3.84615	3.25	2	1	0
1	3	2	2	3	1	2	3	3.84615	3.25	2	0	1
1	3	1	2	3	1	2	4.33333	4.76923	3.25	2	1	0
1	1	2	1	1	2	1	4	3.53846	3.25	2	1	1
2	1	2	2	2	1	2	3.33333	3.92308	3.25	2	1	1
1	2	2	3	1	1	3	4	3.84615	3.25	2	1	1
1	3	2	1	1	1	2	4	3.92308	3.25	2	1	0
1	2	2	2	3	1	2	2.66667	3.84615	3.25	2	0	1
1	3	1	3	1	1	1	4	3.84615	3.25	2	0	1
1	1	1	3	2	2	2	2.33333	3.76923	3.25	2.33333	1	0
2	1	2	3	2	1	3	4	4	3.25	2.33333	0	1
2	1	2	2	3	1	3	5	4.53846	3.25	2.33333	0	1
1	1	2	2	1	1	1	4.66667	4.46154	3.25	2.33333	1	missing!
1	2	1	1	2	1	2	5	3.76923	3.25	2.33333	0	0
1	1	1	2	1	1	2	4	3.46154	3.25	2.33333	1	0
1	2	2	2	1	1	2	4	3.92308	3.25	2.33333	0	1
2	1	2	2	3	1	3	4	4	3.25	2.66667	0	1
1	3	2	2	3	1	2	5	4.92308	3.25	2.66667	0	1
1	1	1	2	1	1	2	3.66667	3.69231	3.25	2.66667	1	0
1	3	1	1	1	2	2	4	3.46154	3.25	2.66667	0	1
1	3	1	2	3	1	2	2.66667	3.92308	3.25	2.66667	1	1
1	3	2	2	2	1	2	4.33333	3.92308	3.25	2.66667	1	1
1	1	1	2	2	2	1	4.33333	4.61538	3.25	2.66667	0	0
1	2	2	2	1	1	3	4	4.38462	3.25	3	0	1
2	1	2	2	1	1	2	4	3.84615	3.25	3	1	0
1	2	2	1	1	1	2	5	3.07692	3.25	3	1	0
1	3	1	2	1	1	2	4	3.46154	3.25	3	1	missing!
2	1	1	2	2	1	3	3.33333	3.92308	3.25	3	0	1
1	3	1	3	3	1	3	3.33333	3.92308	3.25	3	0	0
1	2	2	2	1	1	2	4	3.92308	3.25	3	1	1
1	1	1	1	1	2	1	5	4.15385	3.25	3	1	0
1	2	2	2	1	2	1	4	3.53846	3.25	3	1	1
1	1	2	2	1	1	2	4.66667	4.69231	3.25	3	1	1
1	2	2	2	1	1	1	5	4.07692	3.25	3	1	1
2	1	2	1	1	2	3	3.66667	4.46154	3.25	3	0	1
2	1	2	3	1	1	3	3.66667	4.69231	3.25	3	1	1
1	3	2	3	1	1	3	5	4.30769	3.25	3	0	1
2	1	1	1	1	2	1	4.66667	4.53846	3.25	3	1	0
2	3	1	2	2	1	2	4.66667	4.23077	3.25	3.33333	1	0
1	2	2	3	3	1	3	5	4.53846	3.25	3.33333	0	1
1	1	1	2	3	1	3	3	3.84615	3.25	3.33333	0	1
1	3	1	2	1	1	1	1.66667	3.53846	3.25	3.33333	1	0
2	3	2	1	2	1	2	4	4.84615	3.25	3.66667	0	0
1	3	2	3	3	1	3	3.66667	4	3.25	3.66667	0	1
1	3	2	2	2	1	2	4	3.46154	3.25	3.66667	0	1
1	3	1	3	3	1	2	4	3.84615	3.25	3.66667	0	1
1	2	2	3	2	1	1	4	3.07692	3.5	1	1	0
1	3	2	2	2	1	3	4	3.92308	3.5	1	0	1
1	3	1	1	1	2	1	4.33333	3.76923	3.5	1	0	0
1	1	2	3	1	1	3	4	4.38462	3.5	1	0	0
2	1	2	1	1	2	1	5	3.46154	3.5	1	1	0
1	2	2	1	1	2	1	5	3.69231	3.5	1	0	1
1	1	2	1	1	2	2	4	3.07692	3.5	1	0	0
1	1	2	2	1	1	1	4.33333	4	3.5	1	1	0
1	1	2	1	1	1	2	3.33333	4	3.5	1	0	1
1	1	1	1	1	2	2	4	4	3.5	1	0	0
2	1	2	2	1	1	2	4.66667	4.07692	3.5	1	1	1
1	2	2	3	2	1	2	4	3.30769	3.5	1	0	1
2	1	2	2	1	2	1	4	4.07692	3.5	1	1	1
1	2	2	1	1	2	3	4.66667	3.61538	3.5	1	0	1
1	2	1	2	2	1	3	4.33333	4.30769	3.5	1	1	1
1	2	2	2	3	1	3	4	3.61538	3.5	1	0	1
1	3	1	3	2	2	2	2.66667	4.30769	3.5	1	1	0
1	2	2	2	1	1	2	5	4.61538	3.5	1	1	0
2	2	2	2	1	1	2	5	4.61538	3.5	1	1	0
1	2	2	1	2	1	2	4.33333	3.38462	3.5	1	0	0
1	3	1	2	2	1	2	5	4.38462	3.5	1	1	missing!
1	2	2	2	1	1	2	5	4.07692	3.5	1	1	1
1	1	2	1	1	2	2	1	4	3.5	1	1	1
1	3	2	2	1	1	1	5	3.84615	3.5	1	0	1
2	1	2	2	1	1	2	4.66667	3.84615	3.5	1	0	1
1	1	2	3	1	1	3	4.66667	4.30769	3.5	1	0	1
1	1	2	1	1	1	2	4	3.69231	3.5	1	1	0
2	1	2	2	1	1	1	4.66667	4.61538	3.5	1	1	1
1	1	2	3	3	1	3	4	4.38462	3.5	1	0	1
1	1	2	2	2	1	2	5	4.30769	3.5	1	0	1
1	1	2	3	1	1	3	4	4	3.5	1	1	1
1	1	2	3	3	1	3	4	3.92308	3.5	1	1	1
1	2	2	2	missing!	1	2	5	4.38462	3.5	1	0	1
1	1	1	1	1	1	1	4	3.53846	3.5	1	1	0
1	2	2	3	1	1	3	4.66667	3.61538	3.5	1	1	0
1	1	2	1	1	2	1	4	3.92308	3.5	1	0	1
1	1	2	1	1	2	1	4	3.53846	3.5	1	1	1
1	1	1	1	1	1	2	4	4	3.5	1	1	1
1	1	2	3	1	2	3	5	4.30769	3.5	1	1	0
1	1	2	1	1	2	2	4.66667	4	3.5	1	1	0
1	2	2	2	1	1	3	5	3.61538	3.5	1	1	1
1	2	2	2	1	1	3	4.66667	4.92308	3.5	1	1	0
1	1	2	2	1	1	1	5	3.69231	3.5	1	0	0
1	1	2	2	missing!	1	2	5	4.61538	3.5	1	0	1
1	3	2	2	1	1	3	4.33333	3.69231	3.5	1	1	1
1	3	1	3	1	1	2	5	3.76923	3.5	1	0	1
1	1	2	2	1	1	2	3.33333	2.84615	3.5	1	1	0
1	1	2	2	1	1	1	4	3.69231	3.5	1	1	1
1	2	2	2	3	1	2	5	4.53846	3.5	1	1	1
1	1	2	1	1	2	1	4	3.92308	3.5	1	0	1
1	3	2	1	1	1	2	5	3.84615	3.5	1	0	1
2	1	2	2	3	1	2	5	4	3.5	1	0	1
1	1	1	3	1	1	2	4.66667	4.53846	3.5	1	1	missing!
1	2	1	3	1	1	3	5	4.53846	3.5	1	0	1
1	3	2	3	3	1	3	3	4.92308	3.5	1	1	0
1	3	2	1	1	1	2	4.33333	3.84615	3.5	1	1	0
1	1	2	2	1	2	1	3.66667	3.61538	3.5	1	1	0
1	2	1	2	1	2	2	4.66667	3.92308	3.5	1	1	0
1	1	2	2	missing!	1	3	3.66667	4	3.5	1	0	1
1	1	2	1	1	1	2	5	4.53846	3.5	1	0	1
1	2	2	1	1	1	2	5	4.07692	3.5	1	1	0
1	1	2	1	1	2	2	4	2.84615	3.5	1	1	0
1	2	1	2	1	1	2	4.66667	4.15385	3.5	1	1	1
1	2	2	3	3	1	3	4.33333	4.15385	3.5	1	0	1
1	2	2	2	1	1	3	4	4.07692	3.5	1	1	1
2	1	2	1	1	2	1	5	3.38462	3.5	1	1	0
1	1	2	2	1	1	1	3.66667	3.76923	3.5	1	0	1
1	3	2	2	1	1	2	4.66667	4.92308	3.5	1	1	1
1	1	1	2	1	1	2	5	4.53846	3.5	1	1	1
1	3	1	3	3	1	2	2.66667	4.46154	3.5	1	0	1
2	1	2	2	1	1	2	5	4.61538	3.5	1	1	0
1	1	2	3	missing!	1	2	4.33333	4.30769	3.5	1	1	1
2	2	2	1	1	1	1	4	3.61538	3.5	1	0	1
2	3	2	2	1	1	2	4.66667	4.23077	3.5	1	0	1
1	1	2	1	2	2	3	5	3.76923	3.5	1	1	1
1	2	1	1	2	2	2	3	3.61538	3.5	1	0	1
1	3	2	2	1	1	2	4.66667	3.69231	3.5	1	1	0
1	1	2	1	1	2	2	4	3.53846	3.5	1	1	0
1	3	2	1	1	1	2	4.33333	3.92308	3.5	1	1	1
1	2	2	1	1	2	1	5	3.69231	3.5	1	0	0
1	3	1	3	3	1	2	3.66667	4.84615	3.5	1	0	1
2	1	2	3	missing!	1	3	4	3.69231	3.5	1	1	0
2	1	2	1	1	2	1	4	3.23077	3.5	1	1	1
2	2	1	2	1	1	2	3	4.46154	3.5	1	1	0
1	3	2	2	1	2	2	3.66667	4.46154	3.5	1	1	1
1	3	2	1	1	1	1	5	3.61538	3.5	1	0	0
2	2	1	1	1	2	2	4	3.38462	3.5	1	1	missing!
1	1	2	2	1	1	1	4.66667	4.07692	3.5	1	1	1
1	1	2	3	1	1	2	5	3.84615	3.5	1	1	1
2	1	2	2	1	1	2	5	4.30769	3.5	1	1	1
1	1	2	1	1	2	1	3.66667	3.15385	3.5	1	1	0
2	1	2	2	1	1	2	4.33333	4.69231	3.5	1	0	1
2	1	2	2	1	1	3	5	4.69231	3.5	1	1	0
2	2	1	2	1	1	3	5	4.23077	3.5	1.33333	1	1
1	1	2	2	1	1	1	4.66667	4.07692	3.5	1.33333	1	0
2	1	2	1	2	1	1	4.66667	4	3.5	1.33333	0	1
1	2	2	2	2	1	3	5	4.61538	3.5	1.33333	1	0
1	3	2	2	3	1	2	3.33333	3.69231	3.5	1.66667	0	1
1	3	1	3	3	1	3	4.33333	4.76923	3.5	1.66667	0	1
1	3	2	1	2	1	1	5	4.61538	3.5	1.66667	1	0
1	2	1	3	3	1	3	5	4.76923	3.5	1.66667	1	1
2	1	2	1	1	2	2	4.33333	4.15385	3.5	1.66667	1	1
2	1	2	1	2	2	2	4.66667	3.61538	3.5	1.66667	0	1
1	3	2	2	1	2	1	4.33333	3.92308	3.5	1.66667	1	1
1	3	1	2	3	1	3	4	4.69231	3.5	1.66667	0	0
1	3	2	1	2	1	2	5	4.46154	3.5	1.66667	0	0
2	1	2	1	2	1	1	4	3.53846	3.5	1.66667	1	0
1	3	2	2	3	1	3	5	4.38462	3.5	1.66667	0	0
2	1	2	2	2	1	2	4	3.53846	3.5	1.66667	0	0
1	3	1	3	3	1	2	4	3.76923	3.5	2	0	0
1	3	2	1	1	1	2	4	3.61538	3.5	2	1	1
1	1	1	1	2	2	3	4	3.84615	3.5	2	0	0
1	2	1	3	3	1	3	4	3.92308	3.5	2	0	0
1	1	1	1	1	2	1	4	3.38462	3.5	2	1	0
1	1	2	2	1	2	2	4	3.84615	3.5	2	1	0
1	2	1	1	1	1	1	4	3.23077	3.5	2	0	0
1	1	2	1	1	2	1	4	3.53846	3.5	2	1	1
1	3	2	2	3	1	3	4	3.92308	3.5	2	0	0
1	1	2	2	1	1	1	4	4	3.5	2	1	0
1	3	1	3	2	1	2	4	3.61538	3.5	2	0	1
1	1	1	1	1	1	2	4.33333	3.38462	3.5	2	1	1
2	2	1	2	1	1	1	4	4	3.5	2	1	1
1	3	2	2	1	1	2	4	3.38462	3.5	2	1	1
1	3	1	2	3	1	2	3.33333	3.84615	3.5	2	0	1
1	1	2	2	3	1	2	3.33333	3.84615	3.5	2	0	1
1	3	2	3	2	1	3	5	4.07692	3.5	2	0	0
1	1	1	1	2	2	3	4	3.46154	3.5	2	1	missing!
1	2	2	1	1	2	1	4	4.30769	3.5	2	1	0
1	1	2	1	1	2	1	5	4.07692	3.5	2	0	0
1	1	1	2	2	2	1	3.33333	3.92308	3.5	2	1	1
1	1	2	2	3	1	3	4.33333	4.38462	3.5	2	1	1
1	3	2	3	2	1	3	4	3.69231	3.5	2	0	1
1	3	1	2	3	1	1	3.66667	3.84615	3.5	2	0	1
1	1	2	2	3	1	3	4	4.38462	3.5	2	1	0
2	2	2	3	1	2	2	3.66667	3.46154	3.5	2	0	1
1	1	2	2	3	1	3	4	5	3.5	2	0	0
1	3	2	2	1	2	1	5	4.15385	3.5	2	1	0
2	1	2	1	1	1	1	4	3.76923	3.5	2	1	0
2	2	2	3	3	1	3	4	4.38462	3.5	2	0	1
2	1	2	2	1	2	2	5	3.76923	3.5	2	0	0
1	3	2	3	3	2	1	4	4	3.5	2	0	0
1	3	2	2	1	1	2	5	3.61538	3.5	2	0	1
2	1	2	1	1	1	1	3.33333	3.46154	3.5	2	1	0
2	1	2	1	1	2	2	4	4	3.5	2	1	0
2	1	2	2	3	1	2	4	3.69231	3.5	2	0	1
2	1	1	3	1	1	2	4	3.76923	3.5	2	1	0
1	2	2	3	1	1	3	5	4	3.5	2	0	1
1	3	2	2	1	1	2	4	4	3.5	2	1	1
1	2	2	2	1	1	2	4.33333	3.76923	3.5	2	1	0
1	3	2	1	1	1	2	4	3.69231	3.5	2	1	0
1	1	2	2	1	1	2	4	4	3.5	2	0	1
1	3	1	3	1	1	3	4	4	3.5	2	0	1
1	2	1	1	2	2	2	3.66667	4.07692	3.5	2	0	1
1	1	2	1	2	2	2	4	3.69231	3.5	2	0	0
1	1	2	3	1	1	2	5	3.53846	3.5	2	1	1
1	2	2	3	missing!	1	1	4.66667	3.38462	3.5	2	1	1
1	3	1	3	3	1	3	4.33333	3.76923	3.5	2	0	1
1	1	2	2	1	1	2	4	3.92308	3.5	2	0	1
1	2	1	2	1	2	1	4	3.38462	3.5	2	1	missing!
1	1	2	3	1	1	2	4.33333	3.53846	3.5	2	1	1
1	3	1	1	2	2	1	5	3.69231	3.5	2	1	0
1	1	2	1	1	1	2	4	3.30769	3.5	2	1	1
1	2	1	1	2	2	2	3.66667	3.76923	3.5	2	0	0
1	3	2	2	3	1	3	3.66667	3.61538	3.5	2	1	0
1	2	2	2	3	1	1	5	3.53846	3.5	2	1	0
1	1	2	1	1	2	1	4.33333	3.76923	3.5	2	1	missing!
1	1	2	3	1	1	2	4.33333	3.07692	3.5	2	0	1
1	1	2	1	1	1	2	4	3.61538	3.5	2	0	0
1	3	1	1	1	2	1	4	3.15385	3.5	2	1	0
1	1	2	2	1	1	2	4.33333	4.30769	3.5	2	0	1
1	2	2	2	1	1	1	4	3.15385	3.5	2	1	0
1	2	1	2	2	2	2	4	3.92308	3.5	2	1	missing!
1	3	2	1	1	2	1	4.66667	4.38462	3.5	2	1	0
1	3	1	1	2	1	2	3.33333	3.46154	3.5	2	1	1
2	1	1	3	1	1	2	3.33333	4.46154	3.5	2	0	1
1	2	2	2	missing!	1	3	4.33333	4.30769	3.5	2	1	1
1	2	2	3	2	1	2	4	3.92308	3.5	2	1	1
2	1	1	2	3	1	2	3.33333	3.84615	3.5	2	0	1
2	1	2	2	1	1	2	4	4	3.5	2	0	1
2	2	2	2	2	1	3	4.66667	4.53846	3.5	2	1	1
1	3	1	3	3	1	2	4	3.92308	3.5	2	0	1
1	2	1	2	1	2	2	4	3.84615	3.5	2	1	0
1	2	1	1	1	2	1	4.33333	3.69231	3.5	2	0	0
1	3	2	1	1	1	2	4	3.61538	3.5	2	0	0
2	3	1	2	3	1	3	4	4	3.5	2	1	0
1	1	2	2	1	1	2	3.66667	3.69231	3.5	2	1	0
1	2	2	1	1	1	2	5	4.46154	3.5	2	1	0
1	1	2	2	1	2	2	4	3.38462	3.5	2	1	0
2	1	2	3	1	2	1	2	3.46154	3.5	2	0	0
1	3	1	2	1	1	1	4	3.76923	3.5	2	0	0
2	3	2	2	1	1	3	3.66667	3.76923	3.5	2	1	0
2	2	2	2	1	1	2	4	3.76923	3.5	2	1	1
1	3	2	2	1	2	1	3.66667	3.69231	3.5	2	1	1
2	1	2	2	2	1	2	3.33333	3.69231	3.5	2	0	1
2	missing!	2	3	1	1	1	4.33333	4.15385	3.5	2	0	1
1	3	1	2	3	1	3	5	4.15385	3.5	2	1	1
2	1	1	2	2	1	2	4	4.46154	3.5	2	1	0
2	3	1	2	1	1	2	5	4.07692	3.5	2	0	1
1	2	2	2	1	2	2	5	4.76923	3.5	2.33333	0	0
1	1	2	1	1	2	3	4	3.69231	3.5	2.33333	1	1
1	2	2	2	3	1	3	4	3.76923	3.5	2.33333	0	1
1	3	1	2	1	1	2	5	3.92308	3.5	2.33333	1	0
1	3	2	2	2	1	2	4	4.38462	3.5	2.33333	1	1
1	2	2	1	1	1	2	5	4.23077	3.5	2.33333	1	0
1	2	2	2	2	2	2	4	4.07692	3.5	2.33333	1	0
2	2	1	3	3	1	3	4	4.69231	3.5	2.33333	0	1
1	3	2	3	2	1	3	4.66667	4	3.5	2.33333	1	1
1	3	1	2	3	1	3	5	4	3.5	2.33333	0	1
1	2	1	2	2	1	1	4	3.46154	3.5	2.33333	1	missing!
1	1	1	2	1	2	2	4.66667	4.53846	3.5	2.66667	1	0
1	2	2	1	2	2	2	4	3.53846	3.5	2.66667	0	0
1	1	2	2	1	2	1	4.33333	4	3.5	2.66667	1	1
1	2	2	3	2	1	3	4	3.92308	3.5	2.66667	0	1
1	3	1	3	3	1	2	5	4.15385	3.5	2.66667	0	1
1	1	2	2	2	2	2	5	3.76923	3.5	2.66667	1	0
1	1	1	2	1	1	1	3.66667	3.61538	3.5	2.66667	1	1
2	1	missing!	3	2	1	2	2	1.84615	3.5	2.66667	1	1
2	1	2	2	3	1	1	5	4.76923	3.5	2.66667	1	0
1	3	1	1	1	1	2	4.33333	3.84615	3.5	3	0	1
1	1	2	1	1	1	2	4	4.30769	3.5	3	1	0
1	2	2	1	2	1	1	4	3.69231	3.5	3	0	0
1	2	1	1	1	2	1	4	3.92308	3.5	3	1	0
1	2	2	2	1	1	1	5	4.30769	3.5	3	0	1
1	3	2	1	1	1	2	4	3.84615	3.5	3	1	1
1	2	2	2	1	1	3	5	4.53846	3.5	3	0	1
1	1	2	1	1	2	1	4.33333	3.23077	3.5	3	1	missing!
1	3	2	3	2	1	2	4	3.61538	3.5	3	0	0
2	1	1	2	1	1	2	4.66667	4.30769	3.5	3	0	0
1	1	2	2	1	1	2	5	4.23077	3.5	3	0	1
1	2	2	1	2	1	3	4.33333	3.61538	3.5	3	1	1
1	3	2	2	1	1	2	4	4.30769	3.5	3	0	1
1	1	1	2	1	2	1	4.66667	3.30769	3.5	3	1	1
1	2	1	2	1	1	2	4.66667	3.84615	3.5	3	1	0
2	1	2	2	1	1	2	4	3.38462	3.5	3	1	1
1	1	1	1	1	2	1	4	3.30769	3.5	3	1	0
2	2	2	2	2	1	3	3.66667	3.76923	3.5	3	0	1
1	1	2	1	1	1	2	4	3.38462	3.5	3	0	0
1	1	1	1	2	2	1	4	3.53846	3.5	3	0	1
1	2	2	3	1	1	2	4	3.61538	3.5	3	1	0
1	2	2	1	1	1	1	4	3.30769	3.5	3	1	0
1	2	2	2	1	1	2	3.66667	3.92308	3.5	3.33333	1	missing!
1	3	1	2	2	1	2	3.33333	3.76923	3.5	3.33333	1	1
1	3	1	2	2	2	2	3.33333	3.84615	3.5	3.33333	1	0
1	1	2	2	1	1	2	4	3.76923	3.5	3.33333	1	1
1	2	2	2	2	1	1	3.66667	4	3.5	3.33333	1	1
2	1	1	1	2	1	2	2.66667	4	3.5	3.33333	1	0
1	2	1	2	2	1	1	4	4	3.5	3.66667	1	0
1	3	2	2	3	1	3	4.33333	4.15385	3.5	3.66667	0	0
1	1	1	1	2	2	2	3.33333	3.92308	3.5	3.66667	0	0
2	1	2	2	3	1	2	3	4.38462	3.5	4	0	1
missing!	2	2	2	1	1	2	3.33333	3.61538	3.5	4.66667	0	1
1	1	2	1	1	1	1	5	3.38462	3.75	missing!	0	1
1	3	1	2	1	1	2	4.66667	3.46154	3.75	1	1	0
2	1	2	3	1	1	3	4.66667	4	3.75	1	1	1
1	1	2	2	1	2	2	5	4.84615	3.75	1	1	0
1	3	1	1	1	2	2	5	4.46154	3.75	1	0	0
1	1	1	1	1	2	1	4	3.46154	3.75	1	0	0
1	1	2	2	1	1	1	4.66667	3.61538	3.75	1	0	0
1	3	2	3	1	1	1	4	3.38462	3.75	1	0	1
1	2	2	2	1	1	1	5	4.30769	3.75	1	1	0
1	2	2	1	1	1	2	5	4.07692	3.75	1	0	1
1	2	1	2	1	1	2	4.33333	3.69231	3.75	1	1	1
1	2	2	2	1	1	3	4.66667	4.61538	3.75	1	1	0
1	1	1	2	1	1	3	4.66667	3.76923	3.75	1	0	1
1	1	2	1	1	1	1	5	4.30769	3.75	1	0	0
1	3	1	3	1	1	1	4	4.46154	3.75	1	0	1
1	2	2	2	1	1	1	4	3.30769	3.75	1	1	1
1	1	2	2	1	1	2	5	3.30769	3.75	1	1	1
1	1	2	2	1	2	1	4.66667	3.46154	3.75	1	1	0
1	3	2	1	1	2	1	4	3.15385	3.75	1	1	0
1	2	2	2	1	1	1	5	4.15385	3.75	1	1	0
2	2	2	3	1	1	2	4.66667	3.84615	3.75	1	1	1
1	3	2	3	3	1	2	3	4.76923	3.75	1	1	1
missing!	3	1	1	2	1	2	5	3.76923	3.75	1	0	1
2	3	1	3	3	1	2	5	4.38462	3.75	1	0	1
2	1	2	2	1	1	1	5	4.84615	3.75	1	1	0
2	1	1	1	1	1	1	4	4.07692	3.75	1	1	0
2	1	2	2	1	1	2	5	4.61538	3.75	1	1	1
1	1	2	3	2	1	3	5	4.38462	3.75	1	0	1
1	1	2	2	1	1	2	5	4.61538	3.75	1	0	1
1	3	2	3	3	1	3	5	4.69231	3.75	1	0	1
1	2	2	2	1	1	3	4	3.92308	3.75	1	1	1
1	1	2	2	1	1	2	5	4.07692	3.75	1	0	0
1	1	2	2	1	1	2	5	4	3.75	1	0	1
1	1	2	1	1	2	2	2.66667	3.15385	3.75	1	1	0
1	1	2	3	1	1	3	4.66667	3.61538	3.75	1	1	0
1	3	2	1	2	2	2	4	3.69231	3.75	1	1	1
1	1	2	1	1	2	2	4	4.15385	3.75	1	1	1
1	3	1	3	1	1	3	5	4.23077	3.75	1	1	1
1	1	1	1	1	2	1	4	3.61538	3.75	1	1	0
1	1	2	1	2	2	2	5	4	3.75	1	1	0
1	3	2	2	1	1	2	4.33333	4.30769	3.75	1	0	1
1	2	2	2	1	1	2	5	4.15385	3.75	1	0	1
1	1	1	1	2	2	1	3	4.07692	3.75	1	1	0
1	2	2	2	1	2	1	4	4	3.75	1	1	0
1	2	2	1	1	1	2	4	3.53846	3.75	1	1	1
1	2	2	2	1	1	2	4.33333	4.07692	3.75	1	0	1
1	3	1	3	1	1	2	5	4.15385	3.75	1	0	1
1	2	2	1	2	2	2	4.33333	3.61538	3.75	1	1	0
1	2	2	3	1	1	3	4.66667	4.46154	3.75	1	0	1
1	1	2	3	1	1	2	4.66667	4.15385	3.75	1	0	1
1	2	2	3	1	1	3	5	4	3.75	1	1	1
1	2	2	3	1	2	2	4	3.84615	3.75	1	0	1
1	2	2	1	2	2	2	4.33333	3.69231	3.75	1	1	1
1	3	1	3	1	1	3	5	4.53846	3.75	1	1	1
2	1	2	3	2	1	2	4.66667	4.46154	3.75	1	1	0
1	1	1	1	1	1	1	5	4.53846	3.75	1	0	1
1	1	2	1	1	1	1	4	3.76923	3.75	1	1	0
2	1	2	2	1	1	2	5	4.92308	3.75	1	0	1
1	3	1	1	1	2	2	5	3.92308	3.75	1	1	1
1	1	1	1	1	1	2	4	3.46154	3.75	1	0	1
1	2	2	3	1	1	2	4.66667	3.76923	3.75	1	1	1
1	1	2	1	1	2	2	5	3.38462	3.75	1	1	0
2	1	2	1	1	2	2	3.33333	3.69231	3.75	1	1	0
2	1	2	2	missing!	2	2	5	4.23077	3.75	1	0	1
1	1	2	1	1	1	2	3.33333	4.07692	3.75	1	1	0
1	3	2	2	3	1	3	4.33333	4.38462	3.75	1	0	1
1	1	2	2	1	2	1	4	3.38462	3.75	1	0	0
2	1	2	2	1	1	1	4.66667	4.15385	3.75	1	0	0
1	2	2	1	1	1	1	4	3.46154	3.75	1	1	0
1	1	2	2	1	2	2	3.66667	4	3.75	1	1	1
1	1	2	3	1	1	2	5	3.84615	3.75	1	0	1
1	1	2	1	1	1	1	5	4.07692	3.75	1	1	1
1	3	1	3	2	1	3	4	4.38462	3.75	1	1	1
2	2	2	3	1	2	2	4	3.46154	3.75	1	0	1
1	2	2	2	1	2	1	5	4.46154	3.75	1	1	missing!
1	2	1	3	1	1	2	5	4.61538	3.75	1	1	1
1	1	2	1	1	1	2	3.66667	3.92308	3.75	1	1	0
2	1	2	1	1	2	1	4	3.46154	3.75	1	1	0
1	3	2	1	2	2	1	4.33333	4.61538	3.75	1	1	1
1	1	1	2	1	1	2	4	3.38462	3.75	1	1	1
2	1	2	3	1	2	2	4.66667	4.07692	3.75	1	0	0
1	1	2	1	2	1	2	3.66667	3.92308	3.75	1	1	1
1	2	1	2	1	1	2	4.33333	3.07692	3.75	1	1	0
2	1	2	1	1	1	2	4.66667	3.84615	3.75	1	1	1
1	1	2	1	1	1	2	4	3.53846	3.75	1	1	0
1	3	2	1	1	2	1	4.66667	3.46154	3.75	1	0	1
1	2	2	3	1	2	2	5	3.69231	3.75	1	1	1
1	1	2	1	1	1	1	5	3.61538	3.75	1	1	0
2	3	2	2	1	1	2	5	4.38462	3.75	1	0	1
1	2	1	2	1	1	2	4	4.15385	3.75	1	1	0
1	3	1	1	1	1	3	3.66667	4.30769	3.75	1	1	0
1	3	2	2	missing!	1	2	4	3.76923	3.75	1	1	1
1	2	2	3	1	1	2	5	4.15385	3.75	1	1	1
1	1	2	1	1	2	1	4.33333	3.46154	3.75	1	0	1
1	3	1	2	1	1	2	4.66667	4.15385	3.75	1	missing!	1
1	1	2	2	3	1	2	4.66667	3.76923	3.75	1	1	0
2	1	2	2	1	2	1	3.66667	3.38462	3.75	1	0	1
2	1	2	2	2	2	2	5	4.46154	3.75	1.33333	0	1
1	2	2	3	3	1	2	4.66667	4.23077	3.75	1.33333	0	1
2	1	2	1	2	1	2	5	3.46154	3.75	1.33333	0	0
1	3	1	2	3	1	3	4	3.84615	3.75	1.33333	0	0
2	2	1	2	3	1	3	4.66667	4.61538	3.75	1.33333	1	0
1	2	2	1	3	1	2	2.33333	4	3.75	1.66667	0	0
1	3	2	1	1	1	3	5	4.30769	3.75	1.66667	0	0
1	3	2	3	1	1	3	4	3.92308	3.75	1.66667	0	1
1	2	2	2	1	1	2	5	4.07692	3.75	1.66667	0	1
1	1	2	3	1	2	2	5	4.61538	3.75	1.66667	1	1
1	3	2	1	2	1	2	5	3.53846	3.75	1.66667	0	1
1	3	2	2	3	1	2	4	3.84615	3.75	1.66667	0	1
1	3	2	2	3	1	3	4.66667	4.69231	3.75	1.66667	0	1
1	3	1	2	1	2	2	5	4	3.75	1.66667	1	0
2	2	1	1	2	2	2	4.66667	3.69231	3.75	1.66667	1	0
2	1	1	2	1	1	3	4.66667	4.15385	3.75	1.66667	1	0
1	3	2	1	1	1	2	4	3.69231	3.75	2	1	1
2	missing!	2	1	1	2	2	4	3.46154	3.75	2	1	0
1	3	2	2	2	1	2	3.66667	4	3.75	2	0	0
1	2	2	1	2	1	2	3.66667	3.76923	3.75	2	0	0
1	1	2	2	2	2	2	4	3.30769	3.75	2	1	0
1	1	2	1	2	1	2	4	4.30769	3.75	2	1	1
1	3	2	2	1	1	1	4	4	3.75	2	0	0
1	2	2	2	2	1	1	4.66667	4.46154	3.75	2	1	1
1	3	2	1	2	1	1	4.66667	3.07692	3.75	2	1	1
1	2	2	1	1	2	2	3.66667	3.23077	3.75	2	0	0
1	1	2	1	1	2	1	4	3.69231	3.75	2	0	1
1	3	2	2	2	1	3	4.33333	4.46154	3.75	2	1	1
1	2	2	1	1	1	2	4.66667	3.61538	3.75	2	1	0
1	3	2	2	3	1	2	4	4	3.75	2	1	1
2	1	2	2	1	1	1	4	3.92308	3.75	2	0	0
2	2	2	2	3	1	2	4	3.69231	3.75	2	1	0
1	2	2	1	3	1	2	4	4.23077	3.75	2	1	0
1	missing!	2	2	1	2	3	3	2.69231	3.75	2	0	1
2	2	2	2	2	1	3	5	4.92308	3.75	2	1	1
2	1	2	2	1	1	2	5	4	3.75	2	0	1
missing!	missing!	missing!	2	2	2	2	4.33333	3.53846	3.75	2	1	1
2	2	2	2	3	1	2	4	4	3.75	2	1	1
1	2	2	3	1	1	3	4	4	3.75	2	0	1
1	2	2	1	2	1	1	4	4.30769	3.75	2	0	0
1	2	2	2	1	1	3	5	3.84615	3.75	2	0	0
1	3	1	3	3	1	3	5	4.92308	3.75	2	1	1
1	2	2	2	2	2	2	3.33333	3.30769	3.75	2	1	0
1	1	2	2	1	1	1	4	3.23077	3.75	2	1	missing!
1	2	2	2	1	1	1	4	3.23077	3.75	2	1	0
2	1	2	1	1	2	1	3.66667	3.38462	3.75	2	1	0
1	2	2	1	1	1	2	4	3.76923	3.75	2	1	1
2	1	2	2	1	2	2	5	4.61538	3.75	2	1	0
2	1	2	2	2	1	2	4.66667	4	3.75	2	1	0
2	1	2	1	1	2	2	4	3.53846	3.75	2	0	1
1	2	2	1	1	2	2	4	3.84615	3.75	2	1	0
1	3	2	3	missing!	1	2	4	4.07692	3.75	2	1	1
2	1	2	3	1	1	3	5	3.92308	3.75	2	1	1
2	1	2	1	2	1	1	4	3.76923	3.75	2	1	0
1	2	2	2	1	2	1	4	3.76923	3.75	2	1	1
2	1	2	1	1	2	2	4	4	3.75	2	1	0
2	1	2	2	1	2	1	3.33333	3.15385	3.75	2	0	1
1	3	2	1	3	1	2	4	3.92308	3.75	2	0	1
1	1	2	2	1	1	3	4	3.61538	3.75	2	1	0
1	3	2	1	1	1	3	5	3.92308	3.75	2	1	1
1	2	2	2	1	1	2	4	3.61538	3.75	2	1	missing!
1	2	2	1	2	2	2	4	3.30769	3.75	2	0	0
1	2	2	2	2	2	1	4	3.92308	3.75	2	1	1
1	3	1	2	3	1	3	3.33333	4.61538	3.75	2	0	1
2	2	2	2	1	1	2	4	3.76923	3.75	2	1	1
2	2	2	2	3	1	2	4	3.38462	3.75	2	1	0
1	2	2	2	3	1	3	4.66667	4.46154	3.75	2	0	1
2	1	2	2	3	1	2	4.33333	4.23077	3.75	2	0	1
2	3	2	3	2	1	2	3	3.92308	3.75	2	0	1
1	1	2	1	2	2	1	1.66667	2.38462	3.75	2	1	0
1	2	2	1	2	2	1	3	4.15385	3.75	2.33333	1	0
1	2	2	1	3	2	1	3.66667	4.23077	3.75	2.33333	1	1
1	1	2	1	1	2	3	4	3.46154	3.75	2.33333	0	0
1	2	1	1	2	2	1	3.66667	4.38462	3.75	2.33333	1	0
1	1	1	3	1	2	1	4	3.07692	3.75	2.33333	1	0
2	1	2	2	3	1	2	4	3.84615	3.75	2.33333	1	0
1	2	1	2	2	1	3	3.33333	3.92308	3.75	2.33333	1	1
1	3	2	1	2	2	1	4	3.53846	3.75	2.66667	1	1
2	1	2	2	2	1	2	4	3.46154	3.75	2.66667	1	0
1	2	2	1	2	1	1	4	3.38462	3.75	2.66667	1	0
1	1	2	1	2	1	1	4.33333	3.92308	3.75	2.66667	0	0
1	3	1	3	1	1	1	4	3.84615	3.75	3	1	1
2	missing!	2	2	1	1	1	5	3.53846	3.75	3	0	1
1	2	2	2	1	1	2	4.33333	4	3.75	3	1	0
1	1	1	1	1	2	2	5	3.61538	3.75	3	0	0
2	2	2	2	1	1	2	4.33333	4.30769	3.75	3	0	1
1	2	2	2	1	1	3	4.66667	3.92308	3.75	3	1	1
1	missing!	2	1	2	2	2	4	4.23077	3.75	3	1	0
1	1	2	1	1	1	2	4	3.30769	3.75	3	1	0
2	1	1	3	1	1	1	3.33333	3.84615	3.75	3	1	1
1	2	2	2	1	1	2	4	3.69231	3.75	3	0	0
1	2	2	2	2	1	2	4.33333	4.07692	3.75	3	1	0
2	3	2	3	1	1	1	4	3.76923	3.75	3	0	0
1	2	2	1	1	2	1	5	3.15385	3.75	3	1	0
1	3	1	3	1	1	1	5	3.84615	3.75	3	0	1
1	3	2	1	1	1	2	5	4.69231	3.75	3	1	0
1	1	2	1	1	2	1	3.33333	4.30769	3.75	3	0	0
1	3	2	2	1	1	1	5	4.30769	3.75	3	1	1
2	1	2	2	2	1	2	4.66667	4.23077	3.75	3	0	1
1	1	1	1	1	1	2	4	3.92308	3.75	3	1	0
1	2	2	1	1	1	2	4.66667	3.61538	3.75	3	1	0
2	2	1	1	1	2	2	3	4	3.75	3	1	1
1	1	2	1	missing!	1	1	4.66667	3.69231	3.75	3.33333	1	1
1	missing!	2	1	3	2	3	4.66667	3.84615	3.75	3.66667	1	1
1	2	2	2	2	1	2	3.66667	4.15385	3.75	3.66667	0	0
1	1	2	2	1	1	1	4	4.46154	4	1	1	missing!
1	1	2	3	1	1	2	4	3.84615	4	1	1	1
1	3	2	3	1	1	2	5	4.30769	4	1	0	1
1	1	2	1	1	2	2	3.33333	4.23077	4	1	1	0
1	1	1	1	1	2	1	5	3.38462	4	1	1	0
1	2	2	3	1	1	2	5	4.38462	4	1	0	1
1	1	2	1	1	2	2	3.33333	3.46154	4	1	1	0
1	2	2	1	2	2	2	4.66667	3.92308	4	1	1	1
1	3	1	3	1	1	3	4.33333	4.92308	4	1	0	0
1	2	2	1	1	2	1	4	3.46154	4	1	1	1
1	missing!	2	2	1	1	2	5	3.61538	4	1	1	1
2	2	1	2	2	1	2	5	4.92308	4	1	1	1
1	missing!	2	1	1	1	1	4	3.30769	4	1	1	0
1	1	2	1	1	2	1	4	3.15385	4	1	1	0
1	2	2	2	3	1	2	3.66667	4.23077	4	1	1	1
1	missing!	2	1	1	2	1	5	3.69231	4	1	0	1
1	2	2	2	2	1	2	5	4.23077	4	1	1	1
2	1	2	2	1	1	1	4.66667	3.84615	4	1	1	1
1	2	2	1	1	2	2	5	4.07692	4	1	1	0
1	2	2	2	1	2	2	5	4.15385	4	1	1	0
1	3	2	3	3	1	3	3.33333	4.61538	4	1	0	1
2	3	2	3	3	1	3	4.66667	4.38462	4	1	0	1
2	2	1	2	1	1	1	5	4.38462	4	1	1	0
2	1	2	1	1	1	2	4.33333	4.15385	4	1	1	0
2	1	2	2	1	1	2	5	4.15385	4	1	1	1
1	1	2	2	1	2	3	3	4	4	1	0	1
1	1	2	2	1	2	3	4.33333	4.23077	4	1	1	1
1	1	2	2	1	1	2	5	4	4	1	1	0
1	1	2	2	1	1	1	4.33333	3.76923	4	1	1	0
1	1	2	2	1	1	2	4.33333	4.15385	4	1	1	1
1	1	2	1	1	2	2	4	3.69231	4	1	1	0
1	1	1	1	1	2	3	4	3.76923	4	1	1	1
2	1	1	2	2	1	2	4	4.69231	4	1	0	1
1	1	2	2	1	1	2	4	3.46154	4	1	1	1
1	1	2	2	1	1	1	4.66667	3.84615	4	1	1	1
1	2	2	2	1	1	2	4.66667	4.30769	4	1	1	1
1	3	2	1	1	2	2	4	3.84615	4	1	0	0
1	1	1	2	1	2	1	3.66667	4	4	1	1	0
1	1	2	3	1	1	1	5	3.84615	4	1	1	1
1	2	2	2	1	2	2	5	3.92308	4	1	1	0
1	1	2	2	1	1	2	5	4.30769	4	1	0	0
1	2	2	2	3	1	2	4	3.53846	4	1	1	0
1	3	2	1	1	1	2	5	4	4	1	0	1
1	2	1	2	1	1	3	4	3.84615	4	1	1	missing!
1	1	2	2	1	1	1	5	4.07692	4	1	1	0
1	1	2	1	missing!	2	1	4.66667	3.61538	4	1	1	1
1	1	2	1	1	2	2	5	4.46154	4	1	1	1
2	1	2	3	1	1	3	5	3.92308	4	1	0	0
1	1	2	2	1	1	2	5	4.30769	4	1	1	1
1	2	1	2	1	1	3	5	4	4	1	1	1
1	1	2	1	1	1	2	4.33333	3.84615	4	1	1	0
1	1	2	1	1	2	2	3.66667	3	4	1	1	missing!
1	2	2	1	1	2	2	5	4.30769	4	1	1	1
1	2	2	1	1	1	2	5	3.46154	4	1	1	0
1	3	2	2	missing!	1	2	3	4	4	1	1	1
1	1	2	2	1	1	1	5	3.69231	4	1	0	0
1	1	2	1	1	2	1	3.66667	2.69231	4	1	1	1
1	1	2	1	2	2	1	2.33333	3.38462	4	1	1	0
1	2	2	1	1	1	2	5	3.84615	4	1	1	1
2	1	2	2	1	1	2	4.66667	3.53846	4	1	1	0
1	2	2	2	1	2	2	3.66667	4.46154	4	1	1	0
2	1	2	1	1	2	2	4	3.38462	4	1	1	missing!
1	1	2	2	1	1	2	4.33333	4.30769	4	1	1	0
1	1	1	1	2	1	2	3.33333	3.38462	4	1	1	0
2	2	2	1	1	2	2	5	4	4	1	0	0
1	missing!	2	3	1	1	2	3.33333	3.92308	4	1	1	1
2	1	1	2	1	2	1	4	3.76923	4	1	0	0
1	1	1	1	1	1	2	5	4.46154	4	1	0	1
2	1	2	1	2	2	1	4	3.46154	4	1	1	0
2	3	2	2	3	1	2	4.33333	4	4	1	1	0
2	1	2	2	1	1	3	4.66667	4.38462	4	1	0	1
1	3	2	2	2	2	3	3.66667	3.61538	4	1	0	1
1	1	2	3	1	2	1	4.66667	4.07692	4	1	1	1
1	1	2	1	1	2	1	4	3.15385	4	1	1	0
2	1	2	1	1	1	1	4.33333	4.46154	4	1	1	0
1	2	2	1	1	2	1	3	3.84615	4	1	0	missing!
1	3	2	1	1	2	2	4	3	4	1	0	0
1	1	2	2	1	1	2	4	3.61538	4	1	0	1
2	1	2	2	1	1	1	5	3.76923	4	1	1	0
2	1	2	1	1	1	2	4.66667	4.15385	4	1.33333	1	1
1	1	2	1	2	2	2	3.66667	3.84615	4	1.33333	1	0
1	1	2	1	2	2	2	4.33333	3.84615	4	1.33333	1	1
2	1	2	1	2	2	2	2.66667	3.46154	4	1.33333	1	1
missing!	1	2	1	1	1	1	4.33333	3.84615	4	1.66667	1	0
1	2	1	1	1	1	2	4.66667	4.69231	4	1.66667	0	0
1	1	2	1	1	2	2	4.33333	3.76923	4	1.66667	1	0
1	3	1	2	2	1	2	3.33333	4.30769	4	1.66667	1	0
2	1	2	2	2	2	3	3.66667	4	4	1.66667	0	1
2	3	1	3	2	1	2	5	4.92308	4	1.66667	0	1
2	1	2	2	1	1	3	4	4	4	1.66667	0	0
1	1	2	2	1	1	2	4.66667	3.61538	4	2	1	1
1	3	2	1	3	2	2	4	3.76923	4	2	1	1
1	1	2	1	1	1	2	5	4	4	2	0	1
1	1	2	3	3	1	2	4	4.23077	4	2	1	0
1	1	2	3	1	1	3	4.33333	4.46154	4	2	0	1
1	2	2	2	2	1	2	4	4	4	2	1	0
2	1	2	1	2	2	2	3.66667	4.15385	4	2	1	0
1	1	2	2	1	2	2	4.66667	3.61538	4	2	1	1
1	2	2	1	1	1	1	4.66667	3.76923	4	2	1	1
1	3	1	2	2	1	3	5	4.30769	4	2	1	0
2	1	2	missing!	1	1	2	4	3.92308	4	2	0	1
1	3	2	2	1	2	3	4	3.46154	4	2	1	0
1	1	2	2	1	2	2	4.33333	3.84615	4	2	1	0
2	2	2	2	3	1	2	2.33333	4	4	2	1	0
1	3	1	2	2	1	2	4	3.61538	4	2	1	1
2	1	1	1	1	2	3	4	3.84615	4	2	0	0
2	1	2	2	3	1	2	3.33333	3.84615	4	2	0	0
1	1	2	3	3	1	3	4.33333	4.46154	4	2	0	1
1	1	2	2	1	1	3	3.66667	3.69231	4	2	0	1
1	1	2	2	3	1	3	4	4.07692	4	2	1	1
1	1	2	1	1	1	2	5	3.69231	4	2	1	1
1	2	2	1	1	2	1	4.66667	3.76923	4	2	1	0
1	1	2	2	1	1	2	4.66667	3.84615	4	2	1	1
1	1	2	1	1	2	2	4	3.61538	4	2	0	1
1	2	2	2	3	1	2	4.33333	4.15385	4	2	0	1
1	1	2	2	2	2	1	4	3.84615	4	2	1	1
1	1	2	3	1	1	1	4.33333	4.15385	4	2	1	0
1	1	2	2	1	2	2	4	4.30769	4	2	1	1
1	3	2	1	1	2	2	4	3.53846	4	2	1	0
1	2	2	1	2	2	2	4	4.53846	4	2	0	1
1	1	1	2	2	1	3	3.33333	3.61538	4	2	1	1
missing!	1	2	3	1	1	2	4	3.61538	4	2	0	1
1	1	2	3	1	2	2	3.66667	3.76923	4	2	1	0
1	3	2	2	1	1	3	5	3.92308	4	2	0	1
1	2	2	1	1	1	2	4	3.92308	4	2	1	0
1	1	2	1	1	2	2	3.66667	3.38462	4	2	1	0
1	1	2	1	1	2	2	3	3.53846	4	2	0	0
1	1	2	1	1	2	1	4	3.30769	4	2	0	0
1	1	2	1	1	2	3	4	3.76923	4	2	0	0
2	1	2	3	1	1	2	4	3.84615	4	2	1	1
1	3	1	2	3	1	2	3.33333	4.53846	4	2	1	1
1	1	2	1	2	2	2	4	3.15385	4	2	1	0
1	2	1	2	1	1	2	4	3.92308	4	2	1	1
1	1	2	1	1	2	2	5	3.53846	4	2	1	0
1	2	2	1	1	1	2	4.33333	3.84615	4	2	0	1
1	2	1	2	1	1	3	4	3.92308	4	2	1	1
1	3	2	2	2	1	1	4	4	4	2	1	0
2	1	2	2	3	1	2	3.33333	4.23077	4	2	1	0
1	2	2	1	1	2	2	4	3.69231	4	2	1	1
1	3	1	1	1	1	2	4	3.69231	4	2	0	0
1	1	2	1	2	2	1	4.66667	3.92308	4	2	1	1
1	2	2	2	1	1	2	4	3.61538	4	2	0	0
1	1	2	1	1	2	1	4	3.69231	4	2	1	0
2	1	2	2	1	1	2	4.66667	3.53846	4	2	1	1
2	1	1	2	2	1	2	5	4.76923	4	2	0	1
2	2	2	1	1	2	2	4.66667	3.69231	4	2	0	0
2	1	2	2	2	1	2	4	4	4	2	0	1
1	1	1	2	1	1	1	3.33333	3.92308	4	2	1	1
2	1	2	2	1	2	2	4	3.30769	4	2	1	0
1	1	2	1	2	1	2	5	3.84615	4	2	1	0
1	3	1	3	3	1	2	5	4.30769	4	2	0	1
1	3	2	1	3	1	1	5	4.76923	4	2	1	1
1	1	2	2	1	1	2	4	3.69231	4	2	0	0
2	2	1	1	2	1	2	4	3.92308	4	2	1	0
2	1	2	3	2	1	2	5	4.61538	4	2	1	1
1	3	2	1	1	2	1	5	3.61538	4	2	1	1
1	2	1	2	2	1	1	4	3.61538	4	2	1	1
2	1	2	1	2	1	1	4.33333	4.30769	4	2	0	1
1	3	2	2	3	1	2	4	3.92308	4	2.33333	0	1
1	3	2	2	3	1	3	5	4.38462	4	2.33333	1	1
1	1	2	2	2	1	3	4	3.92308	4	2.33333	0	1
1	2	1	1	3	1	2	4.66667	4.69231	4	2.33333	1	1
2	2	2	2	3	1	2	4	4.30769	4	2.33333	0	1
1	2	2	2	3	1	2	4	3.84615	4	2.33333	1	1
2	1	2	2	2	1	2	3.66667	3.92308	4	2.66667	0	1
1	3	2	1	2	2	1	4	3.76923	4	2.66667	0	1
2	2	1	2	3	1	2	4	3.92308	4	2.66667	0	1
2	2	1	2	1	1	3	5	3.76923	4	2.66667	0	0
2	1	2	2	2	1	2	4	3.92308	4	2.66667	0	1
2	3	1	3	3	1	2	4	3.30769	4	2.66667	1	1
1	3	2	2	2	1	1	3.66667	4.53846	4	2.66667	0	1
1	1	2	1	2	1	2	4	4.07692	4	2.66667	0	0
missing!	3	2	2	3	1	1	4	3.61538	4	2.66667	0	0
1	1	2	1	1	2	2	3.33333	3.61538	4	2.66667	1	0
1	3	1	3	3	1	3	2.33333	4.53846	4	2.66667	0	1
2	1	2	2	missing!	1	2	4.33333	3.61538	4	2.66667	1	1
1	2	2	3	1	1	2	5	4.84615	4	3	1	1
2	1	2	2	1	1	2	4.66667	3.61538	4	3	1	0
1	1	1	2	1	1	1	5	4.38462	4	3	0	0
1	1	1	1	missing!	1	1	4.66667	4.38462	4	3	1	1
1	3	2	2	3	1	2	4	3.53846	4	3	1	0
1	1	1	1	2	1	1	4	4.46154	4	3	1	0
1	2	2	1	2	2	3	4	3.69231	4	3	1	1
2	1	2	2	3	1	2	4	4.38462	4	3	1	0
2	1	2	3	1	1	1	4	3.84615	4	3	1	0
1	1	2	2	2	2	1	2.33333	4.69231	4	3	1	missing!
1	1	2	1	1	2	1	3.33333	3.53846	4	3	1	0
1	3	1	2	2	2	2	4	3.92308	4	3.33333	1	0
1	3	2	3	3	1	2	5	4.76923	4	3.33333	0	1
1	2	2	1	2	1	2	3.33333	3.53846	4	3.33333	1	0
2	1	2	2	3	2	2	4	3	4	3.33333	0	1
1	1	2	2	3	1	3	2	3.76923	4	3.33333	1	1
2	2	2	2	2	1	3	5	4.23077	4	3.33333	1	0
1	1	2	1	1	1	2	4.33333	3.92308	4	3.33333	1	1
1	1	2	1	2	2	3	5	4.30769	4	3.66667	1	1
1	1	1	2	1	2	3	5	3.15385	4	3.66667	1	missing!
2	1	2	2	3	1	2	4	4.15385	4	3.66667	1	1
1	1	2	2	1	1	2	4	3.76923	4	4	1	0
2	1	1	3	2	1	2	4	4	4	4	0	0
1	3	2	2	2	1	3	5	4.76923	4	4	1	1
1	2	2	1	missing!	2	3	4	4.23077	4	4	1	1
missing!	1	2	1	1	2	1	4.33333	3.61538	4.25	1	1	0
1	3	2	3	missing!	1	2	5	4.84615	4.25	1	1	0
1	3	2	1	1	2	1	5	3.07692	4.25	1	1	0
1	3	2	1	1	2	2	5	4	4.25	1	0	0
2	1	1	2	1	2	2	5	4.76923	4.25	1	1	1
1	1	2	2	1	1	1	5	3.84615	4.25	1	1	1
1	2	1	3	1	1	3	4.66667	4.07692	4.25	1	1	1
1	1	2	2	1	1	1	4.66667	3.53846	4.25	1	1	0
1	2	2	3	1	1	2	5	4	4.25	1	0	0
1	2	2	2	1	1	3	4	4.07692	4.25	1	1	0
2	2	2	1	1	2	2	5	4.30769	4.25	1	1	0
2	1	2	1	1	2	1	4	3.61538	4.25	1	0	1
2	3	1	1	1	1	3	4	4.07692	4.25	1	0	1
1	1	2	2	1	1	3	5	4.53846	4.25	1	0	1
1	1	2	1	1	2	2	5	4.07692	4.25	1	1	0
1	1	2	3	3	1	2	3.66667	4.61538	4.25	1	0	0
1	1	2	2	1	1	2	4.66667	4	4.25	1	1	0
1	1	2	1	2	2	2	5	4.07692	4.25	1	1	0
1	1	2	2	2	1	3	5	4.46154	4.25	1	1	0
1	3	2	2	3	1	2	3.66667	3.53846	4.25	1	1	1
1	2	2	2	1	1	2	5	3.69231	4.25	1	1	0
1	3	2	2	1	2	2	3.33333	3.38462	4.25	1	1	1
1	2	2	2	1	1	2	5	3.92308	4.25	1	0	1
1	1	2	1	1	2	2	5	3.76923	4.25	1	1	0
1	1	2	1	1	2	1	3.66667	3.92308	4.25	1	1	0
1	2	1	2	1	1	2	5	4.38462	4.25	1	0	1
1	1	2	1	3	2	2	4.66667	4.23077	4.25	1	1	1
1	3	1	1	1	1	3	5	4.23077	4.25	1	0	0
1	1	2	1	1	2	2	5	3.61538	4.25	1	1	1
1	1	2	1	1	2	1	4	2.92308	4.25	1	1	0
2	1	2	2	3	2	2	4	4	4.25	1	0	1
1	2	2	1	1	2	3	5	3.53846	4.25	1	1	0
2	1	1	1	1	2	1	4	3.38462	4.25	1	1	0
1	2	1	1	1	1	2	3.33333	3.69231	4.25	1	1	0
2	2	2	3	1	1	2	4.66667	4.53846	4.25	1	1	1
1	3	2	2	1	1	2	4	4.38462	4.25	1	0	1
1	2	2	1	1	1	2	5	3.84615	4.25	1	1	0
1	1	2	1	2	2	2	4.33333	3.84615	4.25	1	1	0
1	3	2	1	1	2	2	5	3.69231	4.25	1	1	0
2	1	2	1	1	2	2	5	4.15385	4.25	1	1	0
1	2	1	1	1	2	1	3.66667	3.15385	4.25	1	1	0
1	1	2	1	1	2	2	4	3.38462	4.25	1	1	1
1	2	2	2	1	2	2	4	4.07692	4.25	1	1	0
1	3	2	1	1	1	2	5	4.07692	4.25	1	1	0
2	1	2	2	1	1	3	4	4.15385	4.25	1	1	1
2	1	2	1	2	2	2	5	3.92308	4.25	1	1	1
1	1	2	1	1	1	2	5	3	4.25	1	0	1
1	2	2	1	1	2	1	5	3.30769	4.25	1	1	0
2	1	2	3	1	1	2	5	3.92308	4.25	1	1	0
2	1	1	2	1	1	2	4	3.61538	4.25	1	1	1
2	1	2	2	1	1	2	5	4.15385	4.25	1	1	0
1	1	2	2	1	2	1	4	3.53846	4.25	1	1	0
1	1	2	1	2	2	2	4.66667	3.30769	4.25	1.33333	1	0
1	2	2	2	3	1	3	4	3.92308	4.25	1.33333	0	1
1	1	1	1	2	2	1	4.33333	4.07692	4.25	1.33333	1	0
1	2	2	2	1	1	3	5	4.38462	4.25	1.66667	0	1
1	1	2	2	2	1	2	3.33333	4	4.25	1.66667	1	0
1	missing!	2	2	2	1	3	4	3.61538	4.25	2	1	1
2	1	2	2	2	2	1	4.33333	4.23077	4.25	2	1	1
1	3	2	2	1	1	2	4.33333	4.61538	4.25	2	0	1
1	3	2	3	3	1	3	4	3.92308	4.25	2	1	1
1	2	1	1	2	2	2	3.66667	4.07692	4.25	2	1	0
1	2	2	1	1	2	2	4	3.46154	4.25	2	1	0
2	1	2	2	missing!	1	2	4.66667	3.15385	4.25	2	1	0
2	1	2	1	1	2	2	4.66667	3.46154	4.25	2	1	0
2	3	1	2	3	1	1	5	3.69231	4.25	2	0	1
1	1	2	1	3	1	1	4.33333	3.84615	4.25	2	1	missing!
1	2	1	1	1	2	1	3	3.07692	4.25	2	1	1
1	2	2	1	1	2	2	4	3.46154	4.25	2	1	1
1	3	1	2	2	2	2	4	4.38462	4.25	2	1	0
1	1	2	2	1	2	1	4.66667	4.15385	4.25	2	1	1
1	1	1	1	2	2	1	4	3.76923	4.25	2	0	0
1	3	2	1	2	2	2	4	4	4.25	2	1	1
1	2	2	3	1	1	3	4.66667	4.15385	4.25	2	1	1
2	1	2	1	2	2	2	5	4.69231	4.25	2	0	1
1	3	2	1	1	2	2	5	3.84615	4.25	2	0	1
1	3	2	3	1	1	2	4	4	4.25	2	1	0
2	2	2	1	2	2	2	4	3.92308	4.25	2	1	1
2	1	2	3	1	1	1	5	4.30769	4.25	2	1	1
2	1	2	2	1	1	1	4.66667	4	4.25	2	1	0
1	2	2	3	2	1	3	4.66667	4.30769	4.25	2.33333	0	1
2	1	2	1	1	1	2	4.33333	3.92308	4.25	2.66667	1	1
1	1	2	2	2	2	2	5	4.53846	4.25	2.66667	0	0
2	1	1	2	2	2	1	4.33333	3.46154	4.25	2.66667	1	1
1	1	2	1	2	1	3	4.33333	3.15385	4.25	2.66667	0	1
1	2	2	2	3	1	3	4.33333	4.07692	4.25	2.66667	0	1
2	1	2	2	1	2	2	4.66667	3.61538	4.25	2.66667	0	1
1	2	2	3	1	2	1	4.33333	3.69231	4.25	3	1	0
1	2	2	1	1	1	1	5	4.30769	4.25	3	1	1
2	1	1	2	1	1	2	4.33333	4.07692	4.25	3	1	0
1	1	2	2	1	1	1	3.33333	3.76923	4.25	3	1	0
1	1	2	1	2	1	2	4	3.76923	4.25	3	1	1
2	1	2	2	1	2	3	4.33333	3.23077	4.25	3	1	0
1	2	2	1	1	2	1	5	3.30769	4.25	3	1	0
1	2	1	3	1	1	1	4.33333	4.15385	4.25	3	1	1
1	3	2	1	3	2	2	4.33333	3.07692	4.25	3	0	1
2	1	2	1	1	2	2	5	4.07692	4.25	3	1	0
2	2	1	2	2	1	3	4.66667	4.76923	4.25	3	0	0
2	1	2	2	2	2	2	4.33333	3.69231	4.25	3.33333	1	0
2	1	2	2	2	1	2	5	4.61538	4.25	3.33333	1	1
1	1	2	1	2	1	1	4.33333	4.23077	4.25	3.66667	1	0
2	1	1	3	2	1	1	4	4.23077	4.25	4.33333	1	0
1	1	2	1	1	1	2	4	3.69231	4.5	1	0	1
1	1	2	1	2	2	1	5	4.07692	4.5	1	1	1
1	3	2	3	1	2	3	3.33333	3.53846	4.5	1	1	1
2	1	2	2	1	1	1	5	3.92308	4.5	1	0	0
1	1	2	1	2	2	1	4.66667	3.84615	4.5	1	1	0
2	1	2	2	1	1	1	5	3.76923	4.5	1	1	0
1	1	2	2	1	2	2	5	3.46154	4.5	1	0	0
1	3	2	1	1	2	1	4.66667	3.46154	4.5	1	0	1
[truncated: 47 more rows]
